# Supplementary material for: On-chip mid-infrared photothermoelectric detectors for full-Stokes detection
Source: Nat Commun. 2022 Aug 5;13:4560. doi: 10.1038/s41467-022-32309-w (PMC9356042; doi:10.1038/s41467-022-32309-w)
Supplement: Supplementary file 3 — Source data [file 41467_2022_32309_MOESM3_ESM.xlsx]

## Sheet: Figure 1c
wavelength (µm)	absorption (%)	DT (K)
7	3.1295	0.15647
6.95652	3.1183	0.15591
6.91358	3.1296	0.15648
6.87117	3.1174	0.15587
6.82927	3.139	0.15695
6.78788	3.1266	0.15633
6.74699	3.1581	0.1579
6.70659	3.1468	0.15734
6.66667	3.1879	0.15939
6.62722	3.1793	0.15896
6.58824	3.2299	0.1615
6.54971	3.2261	0.16131
6.51163	3.2862	0.16431
6.47399	3.2897	0.16448
6.43678	3.3596	0.16798
6.4	3.3736	0.16868
6.36364	3.454	0.1727
6.32768	3.4824	0.17412
6.29213	3.5746	0.17873
6.25698	3.6221	0.1811
6.22222	3.7285	0.18642
6.18785	3.801	0.19005
6.15385	3.9255	0.19628
6.12022	4.0305	0.20153
6.08696	4.1787	0.20894
6.05405	4.3261	0.2163
6.02151	4.507	0.22535
5.9893	4.7103	0.23552
5.95745	4.9373	0.24686
5.92593	5.2152	0.26076
5.89474	5.5087	0.27544
5.86387	5.8884	0.29442
5.83333	6.2798	0.31399
5.80311	6.8019	0.3401
5.7732	7.3403	0.36702
5.74359	8.0671	0.40336
5.71429	8.8305	0.44153
5.68528	9.8603	0.49301
5.65657	10.9743	0.54872
5.62814	12.4643	0.62321
5.6	14.1333	0.70667
5.57214	16.3358	0.81679
5.54455	18.888	0.9444
5.51724	22.1936	1.10968
5.4902	26.1215	1.30608
5.46341	31.0542	1.55271
5.43689	36.9103	1.84552
5.41063	43.7229	2.18615
5.38462	50.9933	2.54967
5.35885	56.8964	2.84482
5.33333	58.6415	2.93208
5.30806	52.7151	2.63576
5.28302	41.0586	2.05293
5.25822	28.0082	1.40041
5.23364	17.8748	0.89374
5.2093	11.713	0.58565
5.18519	7.9564	0.39782
5.16129	6.0869	0.30435
5.13761	5.1704	0.25852
5.11416	5.2761	0.26381
5.09091	6.4945	0.32473
5.06787	7.0261	0.35131
5.04505	7.5488	0.37744
5.02242	7.9826	0.39913
5	8.4874	0.42437
4.97778	8.9142	0.44571
4.95575	9.3512	0.46756
4.93392	9.7329	0.48665
4.91228	10.0047	0.50024
4.89083	10.2507	0.51253
4.86957	10.2703	0.51351
4.84848	10.3095	0.51548
4.82759	10.0716	0.50358
4.80687	9.9108	0.49554
4.78632	9.5021	0.47511
4.76596	9.2126	0.46063
4.74576	8.7484	0.43742
4.72574	8.4095	0.42048
4.70588	7.9744	0.39872
4.68619	7.6389	0.38195
4.66667	7.2726	0.36363
4.6473	6.9653	0.34826
4.6281	6.6762	0.33381
4.60905	6.4044	0.32022
4.59016	6.185	0.30925
4.57143	5.9484	0.29742
4.55285	5.7857	0.28929
4.53441	5.5813	0.27907
4.51613	5.4622	0.27311
4.49799	5.2864	0.26432
4.48	5.1992	0.25996
4.46215	5.0491	0.25245
4.44444	4.984	0.2492
4.42688	4.8571	0.24286
4.40945	4.8061	0.24031
4.39216	4.6997	0.23498
4.375	4.6561	0.2328
4.35798	4.5675	0.22837
4.34109	4.5254	0.22627
4.32432	4.4515	0.22257
4.30769	4.4069	0.22035
4.29119	4.3449	0.21724
4.27481	4.2962	0.21481
4.25856	4.2445	0.21223
4.24242	4.1917	0.20958
4.22642	4.1494	0.20747
4.21053	4.0932	0.20466
4.19476	4.0594	0.20297
4.1791	4.0005	0.20003
4.16357	3.9738	0.19869
4.14815	3.9131	0.19566
4.13284	3.8921	0.19461
4.11765	3.8304	0.19152
4.10256	3.8135	0.19068
4.08759	3.7519	0.18759
4.07273	3.7375	0.18688
4.05797	3.6774	0.18387
4.04332	3.664	0.1832
4.02878	3.6069	0.18034
4.01434	3.593	0.17965
4	3.5407	0.17704

## Sheet: Figure 1g
Distance algong channel (µm)	T(K)	Potential (µV)
0.01993	295.767	-0.000207457
0.09838	295.772	-1.03237
0.16736	295.777	-1.93561
0.23155	295.781	-2.79139
0.34598	295.789	-4.32169
0.35399	295.789	-4.42903
0.36177	295.79	-4.52741
0.48254	295.797	-6.02655
0.53513	295.8	-6.66208
0.61502	295.805	-7.60873
0.69473	295.81	-8.52721
0.75022	295.813	-9.15116
0.78965	295.815	-9.58895
0.81817	295.817	-9.89896
0.86083	295.819	-10.3519
0.88613	295.82	-10.6145
0.90305	295.821	-10.7877
0.98931	295.825	-11.6335
0.99829	295.826	-11.7177
1.0463	295.828	-12.147
1.06632	295.829	-12.3158
1.10328	295.83	-12.6116
1.13434	295.831	-12.8443
1.17233	295.833	-13.0778
1.19518	295.833	-13.1979
1.23639	295.834	-13.3771
1.24284	295.834	-13.4008
1.26155	295.834	-13.463
1.29049	295.835	-13.5397
1.31136	295.835	-13.5833
1.34004	295.835	-13.6397
1.35684	295.836	-13.6707
1.3896	295.836	-13.7271
1.43541	295.836	-13.7969
1.43973	295.836	-13.8027
1.44758	295.836	-13.812
1.49361	295.836	-13.8627
1.51018	295.837	-13.8791
1.54773	295.837	-13.9123
1.58378	295.837	-13.9393
1.60185	295.837	-13.951
1.62004	295.837	-13.9621
1.65953	295.837	-13.9851
1.69413	295.837	-14.0043
1.71721	295.837	-14.0166
1.76822	295.837	-14.0422
1.77628	295.837	-14.0457
1.80219	295.837	-14.0591
1.83724	295.838	-14.0761
1.84652	295.838	-14.0804
1.8987	295.838	-14.1023
1.92427	295.838	-14.1119
1.96016	295.838	-14.124
2.02207	295.838	-14.1416
2.03476	295.838	-14.1449
2.05069	295.838	-14.1489
2.09739	295.838	-14.1593
2.14803	295.838	-14.1688
2.15676	295.838	-14.1703
2.21094	295.838	-14.1786
2.2179	295.838	-14.1795
2.27544	295.838	-14.1859
2.27657	295.838	-14.186
2.28801	295.838	-14.187
2.33524	295.838	-14.1901
2.34545	295.838	-14.1907
2.38999	295.838	-14.1924
2.4185	295.838	-14.1929
2.44474	295.838	-14.193
2.48574	295.838	-14.1925
2.49642	295.838	-14.1922
2.50459	295.838	-14.1921
2.5537	295.838	-14.1891
2.58412	295.838	-14.1868
2.60903	295.838	-14.1846
2.66365	295.838	-14.1789
2.66435	295.838	-14.1788
2.66556	295.838	-14.1787
2.74355	295.838	-14.1703
2.80159	295.838	-14.1637
2.82275	295.838	-14.1612
2.85225	295.838	-14.1577
2.89856	295.838	-14.1523
2.92898	295.838	-14.1503
2.96643	295.838	-14.1478
3.01111	295.838	-14.1452
3.0416	295.838	-14.1437
3.09324	295.838	-14.1417
3.11678	295.838	-14.141
3.16076	295.838	-14.1396
3.18808	295.838	-14.1387
3.23707	295.838	-14.1373
3.26929	295.838	-14.1365
3.31338	295.838	-14.1354
3.35051	295.838	-14.1347
3.37965	295.838	-14.134
3.42991	295.838	-14.1327
3.43221	295.838	-14.1326
3.43457	295.838	-14.1326
3.49298	295.838	-14.1312
3.54991	295.838	-14.1299
3.55375	295.838	-14.1298
3.55787	295.838	-14.1297
3.59988	295.838	-14.1288
3.6233	295.838	-14.1283
3.64601	295.838	-14.1278
3.68675	295.838	-14.1269
3.69252	295.838	-14.1268
3.69567	295.838	-14.1267
3.73707	295.838	-14.1259
3.76108	295.838	-14.1255
3.7822	295.838	-14.125
3.82648	295.838	-14.1241
3.82733	295.838	-14.124
3.82971	295.838	-14.124
3.87603	295.838	-14.1229
3.89286	295.838	-14.1226
3.92209	295.838	-14.122
3.94247	295.838	-14.1215
3.96675	295.838	-14.121
4.00048	295.838	-14.1203
4.04314	295.838	-14.1195
4.1058	295.838	-14.1182
4.11953	295.838	-14.118
4.15579	295.838	-14.1173
4.1904	295.838	-14.1166
4.20024	295.838	-14.1165
4.22861	295.838	-14.116
4.27549	295.838	-14.1151
4.30027	295.838	-14.1146
4.35413	295.838	-14.1134
4.42047	295.838	-14.1117
4.43278	295.838	-14.1114
4.44551	295.838	-14.111
4.49444	295.838	-14.1095
4.54249	295.838	-14.1081
4.5552	295.838	-14.1077
4.56929	295.838	-14.1072
4.61276	295.838	-14.1058
4.64108	295.838	-14.1051
4.65675	295.838	-14.1047
4.6764	295.838	-14.1042
4.70837	295.838	-14.1033
4.76503	295.838	-14.1017
4.76617	295.838	-14.1016
4.81855	295.838	-14.1
4.82033	295.838	-14.0999
4.87161	295.838	-14.0983
4.87473	295.838	-14.0982
4.88113	295.838	-14.098
4.93336	295.838	-14.0962
4.95412	295.838	-14.0953
5.00634	295.838	-14.0934
5.02519	295.838	-14.0928
5.07933	295.838	-14.0911
5.09626	295.838	-14.0906
5.1703	295.838	-14.0888
5.18217	295.838	-14.0885
5.21318	295.838	-14.0878
5.26821	295.838	-14.0866
5.28927	295.838	-14.0861
5.35426	295.838	-14.0849
5.39131	295.838	-14.0843
5.42544	295.838	-14.084
5.47297	295.838	-14.0842
5.51696	295.838	-14.085
5.55502	295.838	-14.0861
5.6171	295.838	-14.0888
5.63707	295.838	-14.0899
5.64931	295.838	-14.0906
5.69778	295.838	-14.0934
5.73585	295.838	-14.096
5.76426	295.838	-14.0979
5.80841	295.838	-14.1009
5.851	295.838	-14.1037
5.88096	295.838	-14.1057
5.93774	295.838	-14.1095
5.94961	295.838	-14.1101
6.00243	295.838	-14.113
6.00293	295.838	-14.113
6.00505	295.838	-14.1131
6.05836	295.838	-14.1159
6.07264	295.838	-14.1167
6.11388	295.838	-14.1187
6.13577	295.838	-14.1196
6.1591	295.838	-14.1204
6.19414	295.838	-14.1217
6.21613	295.838	-14.1224
6.25251	295.838	-14.1234
6.27316	295.838	-14.124
6.29479	295.838	-14.1245
6.33545	295.838	-14.1255
6.34916	295.838	-14.1258
6.36116	295.838	-14.1261
6.39843	295.838	-14.1269
6.44098	295.838	-14.1276
6.4477	295.838	-14.1277
6.45164	295.838	-14.1277
6.499	295.838	-14.1282
6.51347	295.838	-14.1283
6.57916	295.838	-14.1287
6.58639	295.838	-14.1287
6.61479	295.838	-14.1287
6.6593	295.838	-14.1285
6.67064	295.838	-14.1284
6.71022	295.838	-14.1281
6.76417	295.838	-14.1275
6.77432	295.838	-14.1273
6.80013	295.838	-14.1269
6.8394	295.838	-14.1261
6.85485	295.838	-14.1257
6.90449	295.838	-14.1245
6.94507	295.838	-14.1235
6.9474	295.838	-14.1234
6.95059	295.838	-14.1233
6.99031	295.838	-14.1222
7.01923	295.838	-14.1213
7.04056	295.838	-14.1207
7.06934	295.838	-14.1197
7.08376	295.838	-14.1192
7.10717	295.838	-14.1183
7.12696	295.838	-14.1174
7.14501	295.838	-14.1167
7.17761	295.838	-14.1152
7.20272	295.838	-14.114
7.25564	295.838	-14.1111
7.26044	295.838	-14.1108
7.27406	295.838	-14.11
7.30932	295.838	-14.108
7.31984	295.838	-14.1073
7.3763	295.838	-14.104
7.39556	295.838	-14.103
7.40077	295.838	-14.1027
7.47361	295.838	-14.0983
7.49994	295.838	-14.0966
7.55167	295.838	-14.0932
7.63958	295.838	-14.0868
7.64195	295.838	-14.0866
7.64468	295.838	-14.0864
7.71889	295.838	-14.0808
7.78137	295.838	-14.0759
7.79542	295.838	-14.0747
7.86073	295.838	-14.0695
7.88105	295.837	-14.068
7.95115	295.837	-14.0636
8.00804	295.837	-14.061
8.04157	295.837	-14.0599
8.12449	295.837	-14.0587
8.1325	295.837	-14.0586
8.13398	295.837	-14.0586
8.13708	295.837	-14.0586
8.21255	295.837	-14.0629
8.26806	295.838	-14.0694
8.29177	295.838	-14.0731
8.32805	295.838	-14.0796
8.37098	295.838	-14.0889
8.39204	295.838	-14.0938
8.43209	295.838	-14.1036
8.49034	295.838	-14.1191
8.49333	295.838	-14.1199
8.50017	295.838	-14.1219
8.5573	295.838	-14.1378
8.61325	295.838	-14.1531
8.62353	295.838	-14.1557
8.6284	295.838	-14.1569
8.68279	295.838	-14.1695
8.73225	295.838	-14.18
8.7415	295.838	-14.1818
8.75188	295.838	-14.1837
8.82184	295.838	-14.1949
8.86834	295.838	-14.2004
8.89675	295.838	-14.2031
8.96228	295.838	-14.2071
8.96422	295.838	-14.2071
8.96757	295.838	-14.2072
9.04287	295.838	-14.207
9.06219	295.838	-14.2061
9.12641	295.838	-14.2013
9.17637	295.838	-14.1954
9.21154	295.838	-14.19
9.25241	295.838	-14.1826
9.26373	295.838	-14.1803
9.27107	295.838	-14.1788
9.31592	295.838	-14.1686
9.3571	295.838	-14.1579
9.3709	295.838	-14.1539
9.41397	295.838	-14.1406
9.43776	295.838	-14.1325
9.47015	295.838	-14.1207
9.50462	295.838	-14.1071
9.52634	295.838	-14.098
9.55981	295.838	-14.0831
9.62724	295.837	-14.0514
9.62905	295.837	-14.0505
9.63094	295.837	-14.0495
9.69336	295.837	-14.0171
9.75754	295.837	-13.9806
9.75754	295.837	-13.9806
9.75754	295.837	-13.9806
9.80867	295.837	-13.9499
9.81009	295.837	-13.949
9.8147	295.837	-13.9456
9.86465	295.837	-13.9032
9.88908	295.837	-13.8781
9.91921	295.836	-13.8432
9.97033	295.836	-13.7742
9.97431	295.836	-13.7677
10.0286	295.836	-13.683
10.0591	295.835	-13.6369
10.0862	295.835	-13.5967
10.1438	295.835	-13.5139
10.1438	295.835	-13.5138
10.1438	295.835	-13.5138
10.1441	295.835	-13.5135
10.2124	295.834	-13.4366
10.2195	295.834	-13.43
10.2969	295.834	-13.3741
10.2982	295.834	-13.3734
10.3158	295.834	-13.3649
10.3769	295.834	-13.3471
10.3825	295.834	-13.3468
10.4214	295.834	-13.3489
10.4866	295.834	-13.3681
10.4933	295.834	-13.3711
10.5257	295.834	-13.3887
10.5791	295.834	-13.4285
10.5901	295.834	-13.4383
10.6649	295.835	-13.5205
10.6995	295.835	-13.5682
10.7341	295.835	-13.6206
10.777	295.836	-13.6922
10.8032	295.836	-13.7394
10.8243	295.836	-13.7794
10.8785	295.837	-13.8935
10.8992	295.837	-13.9396
10.9382	295.837	-14.0219
10.9932	295.838	-14.128
10.9978	295.838	-14.1365
11.006	295.838	-14.1511
11.0625	295.838	-14.2452
11.0933	295.839	-14.2866
11.1235	295.839	-14.322
11.1614	295.839	-14.3592
11.1808	295.839	-14.375
11.1963	295.839	-14.3862
11.2381	295.839	-14.4094
11.2922	295.839	-14.4247
11.3166	295.839	-14.4257
11.3517	295.839	-14.4206
11.395	295.839	-14.4037
11.4251	295.839	-14.3852
11.4675	295.839	-14.3503
11.5043	295.839	-14.3101
11.5468	295.838	-14.2552
11.6117	295.838	-14.1497
11.6257	295.838	-14.1236
11.6644	295.837	-14.0449
11.7046	295.837	-13.9533
11.7208	295.837	-13.9133
11.7673	295.836	-13.7891
11.8186	295.835	-13.6363
11.8301	295.835	-13.5996
11.8406	295.835	-13.5656
11.8856	295.834	-13.4097
11.914	295.834	-13.307
11.9297	295.833	-13.2485
11.967	295.833	-13.1012
11.9903	295.832	-13.0033
12.0001	295.832	-12.9608
12.0509	295.831	-12.7279
12.0694	295.83	-12.637
12.1057	295.829	-12.4499
12.1146	295.829	-12.4022
12.127	295.829	-12.333
12.1653	295.828	-12.1111
12.2028	295.827	-11.8825
12.2228	295.826	-11.7568
12.2964	295.824	-11.2679
12.3002	295.823	-11.241
12.3512	295.822	-10.8793
12.3626	295.821	-10.797
12.4044	295.82	-10.4875
12.4328	295.819	-10.2729
12.4995	295.816	-9.75023
12.5189	295.815	-9.59311
12.579	295.813	-9.09681
12.6034	295.812	-8.89091
12.6546	295.809	-8.44944
12.7444	295.805	-7.6478
12.7535	295.805	-7.56466
12.7604	295.805	-7.50077
12.8523	295.8	-6.63634
12.9349	295.796	-5.82705
12.9515	295.795	-5.66074
12.9612	295.795	-5.56339
13.0991	295.788	-4.12708
13.1671	295.784	-3.38794
13.2501	295.779	-2.45899
13.3731	295.772	-1.02667
13.4011	295.771	-0.69101
13.5084	295.764	0.64143
13.5737	295.76	1.48681
13.6492	295.755	2.48698
13.7433	295.748	3.76811
13.7899	295.745	4.4154
13.913	295.736	6.16984
13.9405	295.734	6.56817
14.0456	295.727	8.09941
14.16	295.718	9.78912
14.171	295.717	9.95302
14.1857	295.716	10.1719
14.2964	295.708	11.8351
14.3916	295.701	13.2754
14.4801	295.694	14.5988
14.6432	295.682	17.0036
14.6622	295.681	17.2793
14.695	295.678	17.7521
14.833	295.669	19.7244
14.9067	295.663	20.7543
14.9752	295.659	21.6986
15.0672	295.652	22.947
15.1277	295.648	23.768
15.1668	295.646	24.2972
15.2991	295.637	26.0814
15.419	295.629	27.681
15.5766	295.618	29.7689
15.6745	295.612	31.0578
15.854	295.6	33.4018
15.93	295.595	34.3884
16.1044	295.584	36.6388
16.2755	295.573	38.8283
16.3517	295.568	39.7976
16.4886	295.56	41.5298
16.6172	295.551	43.147
16.6866	295.547	44.016
16.9052	295.533	46.7357
17.139	295.519	49.6128
17.346	295.506	52.1388
17.6131	295.49	55.3678
17.7867	295.48	57.4481
18.0872	295.462	61.0142
18.2187	295.454	62.5589
18.4173	295.443	64.8778
18.8079	295.42	69.3879
19.1171	295.403	72.9007
19.4136	295.386	76.2214
19.7881	295.365	80.3492
20.0192	295.353	82.8593
20.1815	295.344	84.6045
20.614	295.321	89.1897
21.1441	295.294	94.6813
21.2036	295.291	95.29
21.2927	295.286	96.197
21.7513	295.263	100.799
22.3332	295.235	106.489
22.4683	295.228	107.785
22.6384	295.22	109.404
23.1543	295.196	114.225
23.5641	295.177	117.958
23.8404	295.165	120.427
24.1236	295.153	122.926
24.6166	295.131	127.207
25.3853	295.099	133.708
25.3937	295.098	133.778
25.412	295.098	133.93
26.2718	295.062	140.945
26.665	295.047	144.066
26.99	295.034	146.605
27.4127	295.018	149.852
27.7171	295.006	152.147
27.9556	294.998	153.923
28.457	294.979	157.589
28.6816	294.971	159.204
28.9571	294.961	161.166
29.2729	294.95	163.39
29.4571	294.944	164.675
29.8641	294.93	167.479
29.9572	294.927	168.115
30	294.925	168.407

## Sheet: Figure 2d
Azimuthal angle θ (°)	LH -30°	Azimuthal angle θ (°)	LH 0°	Azimuthal angle θ (°)	LH 30°	Azimuthal angle θ (°)	RH -30°	Azimuthal angle θ (°)	RH 0°	Azimuthal angle θ (°)	RH 30°
0	51.4851	0	75.4488	0	86.3791	360	51.4851	360	75.4488	360	86.3791
0.36036	51.5129	0.36036	75.5078	0.36036	86.4069	359.64	51.5129	359.64	75.5078	359.64	86.4069
0.72072	51.5398	0.72072	75.5648	0.72072	86.4339	359.279	51.5398	359.279	75.5648	359.279	86.4339
1.08108	51.5658	1.08108	75.6198	1.08108	86.4599	358.919	51.5658	358.919	75.6198	358.919	86.4599
1.44144	51.5909	1.44144	75.6729	1.44144	86.485	358.559	51.5909	358.559	75.6729	358.559	86.485
1.8018	51.615	1.8018	75.724	1.8018	86.5092	358.198	51.615	358.198	75.724	358.198	86.5092
2.16216	51.6382	2.16216	75.7731	2.16216	86.5325	357.838	51.6382	357.838	75.7731	357.838	86.5325
2.52252	51.6604	2.52252	75.8202	2.52252	86.5548	357.477	51.6604	357.477	75.8202	357.477	86.5548
2.88288	51.6818	2.88288	75.8653	2.88288	86.5761	357.117	51.6818	357.117	75.8653	357.117	86.5761
3.24324	51.7021	3.24324	75.9084	3.24324	86.5966	356.757	51.7021	356.757	75.9084	356.757	86.5966
3.6036	51.7216	3.6036	75.9495	3.6036	86.616	356.396	51.7216	356.396	75.9495	356.396	86.616
3.96396	51.74	3.96396	75.9885	3.96396	86.6346	356.036	51.74	356.036	75.9885	356.036	86.6346
4.32432	51.7576	4.32432	76.0256	4.32432	86.6521	355.676	51.7576	355.676	76.0256	355.676	86.6521
4.68468	51.7741	4.68468	76.0606	4.68468	86.6688	355.315	51.7741	355.315	76.0606	355.315	86.6688
5.04505	51.7897	5.04505	76.0935	5.04505	86.6844	354.955	51.7897	354.955	76.0935	354.955	86.6844
5.40541	51.8044	5.40541	76.1245	5.40541	86.6991	354.595	51.8044	354.595	76.1245	354.595	86.6991
5.76577	51.8181	5.76577	76.1533	5.76577	86.7129	354.234	51.8181	354.234	76.1533	354.234	86.7129
6.12613	51.8308	6.12613	76.1802	6.12613	86.7256	353.874	51.8308	353.874	76.1802	353.874	86.7256
6.48649	51.8425	6.48649	76.2049	6.48649	86.7374	353.514	51.8425	353.514	76.2049	353.514	86.7374
6.84685	51.8533	6.84685	76.2276	6.84685	86.7482	353.153	51.8533	353.153	76.2276	353.153	86.7482
7.20721	51.8631	7.20721	76.2482	7.20721	86.7581	352.793	51.8631	352.793	76.2482	352.793	86.7581
7.56757	51.8719	7.56757	76.2668	7.56757	86.767	352.432	51.8719	352.432	76.2668	352.432	86.767
7.92793	51.8798	7.92793	76.2833	7.92793	86.7749	352.072	51.8798	352.072	76.2833	352.072	86.7749
8.28829	51.8867	8.28829	76.2977	8.28829	86.7819	351.712	51.8867	351.712	76.2977	351.712	86.7819
8.64865	51.8926	8.64865	76.3101	8.64865	86.7878	351.351	51.8926	351.351	76.3101	351.351	86.7878
9.00901	51.8975	9.00901	76.3203	9.00901	86.7928	350.991	51.8975	350.991	76.3203	350.991	86.7928
9.36937	51.9015	9.36937	76.3285	9.36937	86.7968	350.631	51.9015	350.631	76.3285	350.631	86.7968
9.72973	51.9045	9.72973	76.3346	9.72973	86.7998	350.27	51.9045	350.27	76.3346	350.27	86.7998
10.0901	51.9065	10.0901	76.3386	10.0901	86.8019	349.91	51.9065	349.91	76.3386	349.91	86.8019
10.4505	51.9075	10.4505	76.3405	10.4505	86.803	349.55	51.9075	349.55	76.3405	349.55	86.803
10.8108	51.9075	10.8108	76.3404	10.8108	86.803	349.189	51.9075	349.189	76.3404	349.189	86.803
11.1712	51.9066	11.1712	76.3382	11.1712	86.8022	348.829	51.9066	348.829	76.3382	348.829	86.8022
11.5315	51.9046	11.5315	76.3338	11.5315	86.8003	348.468	51.9046	348.468	76.3338	348.468	86.8003
11.8919	51.9017	11.8919	76.3274	11.8919	86.7974	348.108	51.9017	348.108	76.3274	348.108	86.7974
12.2523	51.8978	12.2523	76.319	12.2523	86.7936	347.748	51.8978	347.748	76.319	347.748	86.7936
12.6126	51.893	12.6126	76.3084	12.6126	86.7888	347.387	51.893	347.387	76.3084	347.387	86.7888
12.973	51.8871	12.973	76.2958	12.973	86.783	347.027	51.8871	347.027	76.2958	347.027	86.783
13.3333	51.8803	13.3333	76.281	13.3333	86.7763	346.667	51.8803	346.667	76.281	346.667	86.7763
13.6937	51.8725	13.6937	76.2643	13.6937	86.7685	346.306	51.8725	346.306	76.2643	346.306	86.7685
14.0541	51.8638	14.0541	76.2454	14.0541	86.7598	345.946	51.8638	345.946	76.2454	345.946	86.7598
14.4144	51.854	14.4144	76.2245	14.4144	86.7501	345.586	51.854	345.586	76.2245	345.586	86.7501
14.7748	51.8433	14.7748	76.2015	14.7748	86.7395	345.225	51.8433	345.225	76.2015	345.225	86.7395
15.1351	51.8316	15.1351	76.1861	15.1351	86.7279	344.865	51.8316	344.865	76.1861	344.865	86.7279
15.4955	51.819	15.4955	76.1764	15.4955	86.7152	344.505	51.819	344.505	76.1764	344.505	86.7152
15.8559	51.8054	15.8559	76.1493	15.8559	86.7017	344.144	51.8054	344.144	76.1493	344.144	86.7017
16.2162	51.7908	16.2162	76.1201	16.2162	86.6872	343.784	51.7908	343.784	76.1201	343.784	86.6872
16.5766	51.7753	16.5766	76.0889	16.5766	86.6717	343.423	51.7753	343.423	76.0889	343.423	86.6717
16.9369	51.7588	16.9369	76.0557	16.9369	86.6552	343.063	51.7588	343.063	76.0557	343.063	86.6552
17.2973	51.7413	17.2973	76.0204	17.2973	86.6379	342.703	51.7413	342.703	76.0204	342.703	86.6379
17.6577	51.7229	17.6577	75.9831	17.6577	86.6195	342.342	51.7229	342.342	75.9831	342.342	86.6195
18.018	51.7035	18.018	75.9437	18.018	86.6002	341.982	51.7035	341.982	75.9437	341.982	86.6002
18.3784	51.6832	18.3784	75.9023	18.3784	86.5799	341.622	51.6832	341.622	75.9023	341.622	86.5799
18.7387	51.662	18.7387	75.8589	18.7387	86.5587	341.261	51.662	341.261	75.8589	341.261	86.5587
19.0991	51.6398	19.0991	75.8135	19.0991	86.5366	340.901	51.6398	340.901	75.8135	340.901	86.5366
19.4595	51.6166	19.4595	75.7661	19.4595	86.5135	340.541	51.6166	340.541	75.7661	340.541	86.5135
19.8198	51.5926	19.8198	75.7167	19.8198	86.4895	340.18	51.5926	340.18	75.7167	340.18	86.4895
20.1802	51.5676	20.1802	75.6654	20.1802	86.4646	339.82	51.5676	339.82	75.6654	339.82	86.4646
20.5405	51.5417	20.5405	75.612	20.5405	86.4387	339.459	51.5417	339.459	75.612	339.459	86.4387
20.9009	51.5148	20.9009	75.5567	20.9009	86.4119	339.099	51.5148	339.099	75.5567	339.099	86.4119
21.2613	51.4871	21.2613	75.4994	21.2613	86.3842	338.739	51.4871	338.739	75.4994	338.739	86.3842
21.6216	51.4584	21.6216	75.4402	21.6216	86.3556	338.378	51.4584	338.378	75.4402	338.378	86.3556
21.982	51.4288	21.982	75.379	21.982	86.3261	338.018	51.4288	338.018	75.379	338.018	86.3261
22.3423	51.3983	22.3423	75.3159	22.3423	86.2956	337.658	51.3983	337.658	75.3159	337.658	86.2956
22.5	51.3847	22.5	75.2509	22.5	86.282	337.5	51.3847	337.5	75.2509	337.5	86.282
22.7027	51.367	22.7027	75.1839	22.7027	86.2643	337.297	51.367	337.297	75.1839	337.297	86.2643
23.0631	51.3347	23.0631	75.1151	23.0631	86.2321	336.937	51.3347	336.937	75.1151	336.937	86.2321
23.4234	51.3015	23.4234	75.0444	23.4234	86.199	336.577	51.3015	336.577	75.0444	336.577	86.199
23.7838	51.2674	23.7838	74.9718	23.7838	86.165	336.216	51.2674	336.216	74.9718	336.216	86.165
24.1441	51.2325	24.1441	74.8973	24.1441	86.1301	335.856	51.2325	335.856	74.8973	335.856	86.1301
24.5045	51.1967	24.5045	74.821	24.5045	86.0944	335.495	51.1967	335.495	74.821	335.495	86.0944
24.8649	51.16	24.8649	74.7428	24.8649	86.0577	335.135	51.16	335.135	74.7428	335.135	86.0577
25.2252	51.1225	25.2252	74.6628	25.2252	86.0202	334.775	51.1225	334.775	74.6628	334.775	86.0202
25.5856	51.0841	25.5856	74.581	25.5856	85.9819	334.414	51.0841	334.414	74.581	334.414	85.9819
25.9459	51.0449	25.9459	74.4974	25.9459	85.9427	334.054	51.0449	334.054	74.4974	334.054	85.9427
26.3063	51.0048	26.3063	74.412	26.3063	85.9027	333.694	51.0048	333.694	74.412	333.694	85.9027
26.6667	50.9639	26.6667	74.3248	26.6667	85.8618	333.333	50.9639	333.333	74.3248	333.333	85.8618
27.027	50.9221	27.027	74.2358	27.027	85.8201	332.973	50.9221	332.973	74.2358	332.973	85.8201
27.3874	50.8795	27.3874	74.1451	27.3874	85.7776	332.613	50.8795	332.613	74.1451	332.613	85.7776
27.7477	50.8362	27.7477	74.0526	27.7477	85.7343	332.252	50.8362	332.252	74.0526	332.252	85.7343
28.1081	50.7919	28.1081	73.9585	28.1081	85.6901	331.892	50.7919	331.892	73.9585	331.892	85.6901
28.4685	50.7469	28.4685	73.8626	28.4685	85.6452	331.532	50.7469	331.532	73.8626	331.532	85.6452
28.8288	50.7011	28.8288	73.7651	28.8288	85.5994	331.171	50.7011	331.171	73.7651	331.171	85.5994
29.1892	50.6546	29.1892	73.6658	29.1892	85.5529	330.811	50.6546	330.811	73.6658	330.811	85.5529
29.5495	50.6072	29.5495	73.5649	29.5495	85.5055	330.45	50.6072	330.45	73.5649	330.45	85.5055
29.9099	50.559	29.9099	73.4624	29.9099	85.4574	330.09	50.559	330.09	73.4624	330.09	85.4574
30.2703	50.5101	30.2703	73.4365	30.2703	85.4086	329.73	50.5101	329.73	73.4365	329.73	85.4086
30.6306	50.4604	30.6306	73.3582	30.6306	85.3589	329.369	50.4604	329.369	73.3582	329.369	85.3589
30.991	50.41	30.991	73.2524	30.991	85.3086	329.009	50.41	329.009	73.2524	329.009	85.3086
31.3514	50.3588	31.3514	73.145	31.3514	85.2575	328.649	50.3588	328.649	73.145	328.649	85.2575
31.7117	50.307	31.7117	73.0361	31.7117	85.2056	328.288	50.307	328.288	73.0361	328.288	85.2056
32.0721	50.2543	32.0721	72.9256	32.0721	85.153	327.928	50.2543	327.928	72.9256	327.928	85.153
32.4324	50.201	32.4324	72.8135	32.4324	85.0997	327.568	50.201	327.568	72.8135	327.568	85.0997
32.7928	50.1469	32.7928	72.6999	32.7928	85.0457	327.207	50.1469	327.207	72.6999	327.207	85.0457
33.1531	50.0922	33.1531	72.5848	33.1531	84.991	326.847	50.0922	326.847	72.5848	326.847	84.991
33.5135	50.0367	33.5135	72.4682	33.5135	84.9356	326.486	50.0367	326.486	72.4682	326.486	84.9356
33.8739	49.9806	33.8739	72.3502	33.8739	84.8795	326.126	49.9806	326.126	72.3502	326.126	84.8795
34.2342	49.9238	34.2342	72.2307	34.2342	84.8227	325.766	49.9238	325.766	72.2307	325.766	84.8227
34.5946	49.8663	34.5946	72.1098	34.5946	84.7653	325.405	49.8663	325.405	72.1098	325.405	84.7653
34.9549	49.8082	34.9549	71.9874	34.9549	84.7072	325.045	49.8082	325.045	71.9874	325.045	84.7072
35.3153	49.7494	35.3153	71.8637	35.3153	84.6485	324.685	49.7494	324.685	71.8637	324.685	84.6485
35.6757	49.69	35.6757	71.7385	35.6757	84.5891	324.324	49.69	324.324	71.7385	324.324	84.5891
36.036	49.6299	36.036	71.6121	36.036	84.5291	323.964	49.6299	323.964	71.6121	323.964	84.5291
36.3964	49.5693	36.3964	71.4843	36.3964	84.4685	323.604	49.5693	323.604	71.4843	323.604	84.4685
36.7568	49.508	36.7568	71.3551	36.7568	84.4072	323.243	49.508	323.243	71.3551	323.243	84.4072
37.1171	49.4461	37.1171	71.2247	37.1171	84.3454	322.883	49.4461	322.883	71.2247	322.883	84.3454
37.4775	49.3836	37.4775	71.093	37.4775	84.283	322.523	49.3836	322.523	71.093	322.523	84.283
37.8378	49.3206	37.8378	70.96	37.8378	84.22	322.162	49.3206	322.162	70.96	322.162	84.22
38.1982	49.257	38.1982	70.8259	38.1982	84.1564	321.802	49.257	321.802	70.8259	321.802	84.1564
38.5586	49.1928	38.5586	70.6905	38.5586	84.0923	321.441	49.1928	321.441	70.6905	321.441	84.0923
38.9189	49.1281	38.9189	70.5539	38.9189	84.0276	321.081	49.1281	321.081	70.5539	321.081	84.0276
39.2793	49.0628	39.2793	70.4162	39.2793	83.9623	320.721	49.0628	320.721	70.4162	320.721	83.9623
39.6396	48.997	39.6396	70.2773	39.6396	83.8966	320.36	48.997	320.36	70.2773	320.36	83.8966
40	48.9307	40	70.1372	40	83.8303	320	48.9307	320	70.1372	320	83.8303
40.3604	48.8638	40.3604	69.9961	40.3604	83.7635	319.64	48.8638	319.64	69.9961	319.64	83.7635
40.7207	48.7965	40.7207	69.8539	40.7207	83.6962	319.279	48.7965	319.279	69.8539	319.279	83.6962
41.0811	48.7287	41.0811	69.7107	41.0811	83.6284	318.919	48.7287	318.919	69.7107	318.919	83.6284
41.4414	48.6604	41.4414	69.5664	41.4414	83.5602	318.559	48.6604	318.559	69.5664	318.559	83.5602
41.8018	48.5917	41.8018	69.4211	41.8018	83.4915	318.198	48.5917	318.198	69.4211	318.198	83.4915
42.1622	48.5224	42.1622	69.2748	42.1622	83.4223	317.838	48.5224	317.838	69.2748	317.838	83.4223
42.5225	48.4528	42.5225	69.1275	42.5225	83.3526	317.477	48.4528	317.477	69.1275	317.477	83.3526
42.8829	48.3827	42.8829	68.9793	42.8829	83.2826	317.117	48.3827	317.117	68.9793	317.117	83.2826
43.2432	48.3122	43.2432	68.8302	43.2432	83.2121	316.757	48.3122	316.757	68.8302	316.757	83.2121
43.6036	48.2413	43.6036	68.6802	43.6036	83.1412	316.396	48.2413	316.396	68.6802	316.396	83.1412
43.964	48.17	43.964	68.5293	43.964	83.0699	316.036	48.17	316.036	68.5293	316.036	83.0699
44.3243	48.0982	44.3243	68.3776	44.3243	82.9982	315.676	48.0982	315.676	68.3776	315.676	82.9982
44.6847	48.0262	44.6847	68.225	44.6847	82.9262	315.315	48.0262	315.315	68.225	315.315	82.9262
45	47.9628	45	68.0717	45	82.8628	315	47.9628	315	68.0717	315	82.8628
45.0451	47.9537	45.0451	67.9368	45.0451	82.8538	314.955	47.9537	314.955	67.9368	314.955	82.8538
45.4054	47.8809	45.4054	67.9175	45.4054	82.781	314.595	47.8809	314.595	67.9175	314.595	82.781
45.7658	47.8077	45.7658	67.7626	45.7658	82.7079	314.234	47.8077	314.234	67.7626	314.234	82.7079
46.1261	47.7343	46.1261	67.607	46.1261	82.6344	313.874	47.7343	313.874	67.607	313.874	82.6344
46.4865	47.6604	46.4865	67.4507	46.4865	82.5606	313.514	47.6604	313.514	67.4507	313.514	82.5606
46.8469	47.5863	46.8469	67.2937	46.8469	82.4865	313.153	47.5863	313.153	67.2937	313.153	82.4865
47.2072	47.5119	47.2072	67.1361	47.2072	82.4122	312.793	47.5119	312.793	67.1361	312.793	82.4122
47.5676	47.4372	47.5676	66.9778	47.5676	82.3375	312.432	47.4372	312.432	66.9778	312.432	82.3375
47.9279	47.3623	47.9279	66.819	47.9279	82.2626	312.072	47.3623	312.072	66.819	312.072	82.2626
48.2883	47.2871	48.2883	66.6595	48.2883	82.1873	311.712	47.2871	311.712	66.6595	311.712	82.1873
48.6487	47.2116	48.6487	66.4995	48.6487	82.1119	311.351	47.2116	311.351	66.4995	311.351	82.1119
49.009	47.1359	49.009	66.339	49.009	82.0362	310.991	47.1359	310.991	66.339	310.991	82.0362
49.3694	47.0599	49.3694	66.178	49.3694	81.9603	310.631	47.0599	310.631	66.178	310.631	81.9603
49.7297	46.9838	49.7297	66.0165	49.7297	81.8842	310.27	46.9838	310.27	66.0165	310.27	81.8842
50.0901	46.9074	50.0901	65.8545	50.0901	81.8079	309.91	46.9074	309.91	65.8545	309.91	81.8079
50.4504	46.8309	50.4504	65.6922	50.4504	81.7313	309.55	46.8309	309.55	65.6922	309.55	81.7313
50.8108	46.7542	50.8108	65.5294	50.8108	81.6546	309.189	46.7542	309.189	65.5294	309.189	81.6546
51.1712	46.6773	51.1712	65.3662	51.1712	81.5778	308.829	46.6773	308.829	65.3662	308.829	81.5778
51.5315	46.6003	51.5315	65.2027	51.5315	81.5008	308.468	46.6003	308.468	65.2027	308.468	81.5008
51.8919	46.5231	51.8919	65.0389	51.8919	81.4236	308.108	46.5231	308.108	65.0389	308.108	81.4236
52.2522	46.4458	52.2522	64.8748	52.2522	81.3463	307.748	46.4458	307.748	64.8748	307.748	81.3463
52.6126	46.3684	52.6126	64.7104	52.6126	81.2689	307.387	46.3684	307.387	64.7104	307.387	81.2689
52.973	46.2909	52.973	64.5458	52.973	81.1914	307.027	46.2909	307.027	64.5458	307.027	81.1914
53.3333	46.2133	53.3333	64.381	53.3333	81.1138	306.667	46.2133	306.667	64.381	306.667	81.1138
53.6937	46.1356	53.6937	64.216	53.6937	81.0362	306.306	46.1356	306.306	64.216	306.306	81.0362
54.054	46.0578	54.054	64.0508	54.054	80.9584	305.946	46.0578	305.946	64.0508	305.946	80.9584
54.4144	45.98	54.4144	63.8854	54.4144	80.8806	305.586	45.98	305.586	63.8854	305.586	80.8806
54.7748	45.9022	54.7748	63.72	54.7748	80.8028	305.225	45.9022	305.225	63.72	305.225	80.8028
56.5766	45.5127	56.5766	62.7264	56.5766	80.4134	303.423	45.5127	303.423	62.7264	303.423	80.4134
56.9369	45.4349	56.9369	62.5609	56.9369	80.3355	303.063	45.4349	303.063	62.5609	303.063	80.3355
57.2973	45.3571	57.2973	62.3955	57.2973	80.2577	302.703	45.3571	302.703	62.3955	302.703	80.2577
57.6577	45.2793	57.6577	62.2302	57.6577	80.18	302.342	45.2793	302.342	62.2302	302.342	80.18
58.018	45.2017	58.018	62.0651	58.018	80.1023	301.982	45.2017	301.982	62.0651	301.982	80.1023
58.3784	45.1241	58.3784	61.9001	58.3784	80.0247	301.622	45.1241	301.622	61.9001	301.622	80.0247
58.7387	45.0466	58.7387	61.7354	58.7387	79.9472	301.261	45.0466	301.261	61.7354	301.261	79.9472
59.0991	44.9692	59.0991	61.5709	59.0991	79.8698	300.901	44.9692	300.901	61.5709	300.901	79.8698
59.4595	44.8919	59.4595	61.4066	59.4595	79.7926	300.541	44.8919	300.541	61.4066	300.541	79.7926
59.8198	44.8148	59.8198	61.2426	59.8198	79.7154	300.18	44.8148	300.18	61.2426	300.18	79.7154
60.1802	44.7378	60.1802	61.1607	60.1802	79.6384	299.82	44.7378	299.82	61.1607	299.82	79.6384
60.5405	44.6609	60.5405	61.0789	60.5405	79.5616	299.459	44.6609	299.459	61.0789	299.459	79.5616
60.9009	44.5842	60.9009	60.9156	60.9009	79.4849	299.099	44.5842	299.099	60.9156	299.099	79.4849
61.2613	44.5077	61.2613	60.7526	61.2613	79.4084	298.739	44.5077	298.739	60.7526	298.739	79.4084
61.6216	44.4314	61.6216	60.5899	61.6216	79.3321	298.378	44.4314	298.378	60.5899	298.378	79.3321
61.982	44.3553	61.982	60.4277	61.982	79.256	298.018	44.3553	298.018	60.4277	298.018	79.256
62.3423	44.2794	62.3423	60.266	62.3423	79.1801	297.658	44.2794	297.658	60.266	297.658	79.1801
62.7027	44.2037	62.7027	60.1046	62.7027	79.1044	297.297	44.2037	297.297	60.1046	297.297	79.1044
63.0631	44.1283	63.0631	59.9438	63.0631	79.029	296.937	44.1283	296.937	59.9438	296.937	79.029
63.4234	44.0531	63.4234	59.7835	63.4234	78.9538	296.577	44.0531	296.577	59.7835	296.577	78.9538
63.7838	43.9782	63.7838	59.6237	63.7838	78.8789	296.216	43.9782	296.216	59.6237	296.216	78.8789
64.1441	43.9036	64.1441	59.4645	64.1441	78.8042	295.856	43.9036	295.856	59.4645	295.856	78.8042
64.5045	43.8292	64.5045	59.3059	64.5045	78.7298	295.495	43.8292	295.495	59.3059	295.495	78.7298
64.8649	43.7552	64.8649	59.1478	64.8649	78.6558	295.135	43.7552	295.135	59.1478	295.135	78.6558
65.2252	43.6814	65.2252	58.9905	65.2252	78.582	294.775	43.6814	294.775	58.9905	294.775	78.582
65.5856	43.608	65.5856	58.8337	65.5856	78.5086	294.414	43.608	294.414	58.8337	294.414	78.5086
65.9459	43.5349	65.9459	58.6777	65.9459	78.4355	294.054	43.5349	294.054	58.6777	294.054	78.4355
66.3063	43.4622	66.3063	58.5224	66.3063	78.3627	293.694	43.4622	293.694	58.5224	293.694	78.3627
66.6667	43.3898	66.6667	58.3678	66.6667	78.2903	293.333	43.3898	293.333	58.3678	293.333	78.2903
67.027	43.3177	67.027	58.214	67.027	78.2183	292.973	43.3177	292.973	58.214	292.973	78.2183
67.3874	43.2461	67.3874	58.0609	67.3874	78.1466	292.613	43.2461	292.613	58.0609	292.613	78.1466
67.5	43.2238	67.5	57.9087	67.5	78.1243	292.5	43.2238	292.5	57.9087	292.5	78.1243
67.7477	43.1749	67.7477	57.7573	67.7477	78.0754	292.252	43.1749	292.252	57.7573	292.252	78.0754
68.1081	43.104	68.1081	57.6067	68.1081	78.0045	291.892	43.104	291.892	57.6067	291.892	78.0045
68.4685	43.0336	68.4685	57.4571	68.4685	77.9341	291.532	43.0336	291.532	57.4571	291.532	77.9341
68.8288	42.9636	68.8288	57.3083	68.8288	77.864	291.171	42.9636	291.171	57.3083	291.171	77.864
69.1892	42.894	69.1892	57.1605	69.1892	77.7944	290.811	42.894	290.811	57.1605	290.811	77.7944
69.5495	42.8248	69.5495	57.0136	69.5495	77.7253	290.45	42.8248	290.45	57.0136	290.45	77.7253
69.9099	42.7562	69.9099	56.8677	69.9099	77.6566	290.09	42.7562	290.09	56.8677	290.09	77.6566
70.2703	42.688	70.2703	56.7228	70.2703	77.5884	289.73	42.688	289.73	56.7228	289.73	77.5884
70.6306	42.6202	70.6306	56.5789	70.6306	77.5206	289.369	42.6202	289.369	56.5789	289.369	77.5206
70.991	42.553	70.991	56.4361	70.991	77.4534	289.009	42.553	289.009	56.4361	289.009	77.4534
71.3513	42.4863	71.3513	56.2943	71.3513	77.3866	288.649	42.4863	288.649	56.2943	288.649	77.3866
71.7117	42.4201	71.7117	56.1536	71.7117	77.3204	288.288	42.4201	288.288	56.1536	288.288	77.3204
72.0721	42.3543	72.0721	56.014	72.0721	77.2546	287.928	42.3543	287.928	56.014	287.928	77.2546
72.4324	42.2892	72.4324	55.8756	72.4324	77.1894	287.568	42.2892	287.568	55.8756	287.568	77.1894
72.7928	42.2245	72.7928	55.7383	72.7928	77.1248	287.207	42.2245	287.207	55.7383	287.207	77.1248
73.1531	42.1605	73.1531	55.6022	73.1531	77.0607	286.847	42.1605	286.847	55.6022	286.847	77.0607
73.5135	42.0969	73.5135	55.4672	73.5135	76.9972	286.486	42.0969	286.486	55.4672	286.486	76.9972
73.8739	42.034	73.8739	55.3335	73.8739	76.9342	286.126	42.034	286.126	55.3335	286.126	76.9342
74.2342	41.9716	74.2342	55.2011	74.2342	76.8718	285.766	41.9716	285.766	55.2011	285.766	76.8718
74.5946	41.9099	74.5946	55.0699	74.5946	76.81	285.405	41.9099	285.405	55.0699	285.405	76.81
74.9549	41.8487	74.9549	54.94	74.9549	76.7488	285.045	41.8487	285.045	54.94	285.045	76.7488
75.3153	41.7882	75.3153	54.9238	75.3153	76.6882	284.685	41.7882	284.685	54.9238	284.685	76.6882
75.6757	41.7282	75.6757	54.8114	75.6757	76.6283	284.324	41.7282	284.324	54.8114	284.324	76.6283
76.036	41.6689	76.036	54.6841	76.036	76.5689	283.964	41.6689	283.964	54.6841	283.964	76.5689
76.3964	41.6103	76.3964	54.5581	76.3964	76.5102	283.604	41.6103	283.604	54.5581	283.604	76.5102
76.7568	41.5522	76.7568	54.4335	76.7568	76.4522	283.243	41.5522	283.243	54.4335	283.243	76.4522
77.1171	41.4949	77.1171	54.3103	77.1171	76.3948	282.883	41.4949	282.883	54.3103	282.883	76.3948
77.4775	41.4382	77.4775	54.1885	77.4775	76.3381	282.523	41.4382	282.523	54.1885	282.523	76.3381
77.8378	41.3822	77.8378	54.0682	77.8378	76.282	282.162	41.3822	282.162	54.0682	282.162	76.282
78.1982	41.3269	78.1982	53.9492	78.1982	76.2267	281.802	41.3269	281.802	53.9492	281.802	76.2267
78.5586	41.2722	78.5586	53.8318	78.5586	76.172	281.441	41.2722	281.441	53.8318	281.441	76.172
78.9189	41.2183	78.9189	53.7158	78.9189	76.1181	281.081	41.2183	281.081	53.7158	281.081	76.1181
79.2793	41.1651	79.2793	53.6013	79.2793	76.0648	280.721	41.1651	280.721	53.6013	280.721	76.0648
79.6396	41.1126	79.6396	53.4883	79.6396	76.0123	280.36	41.1126	280.36	53.4883	280.36	76.0123
80	41.0608	80	53.3768	80	75.9605	280	41.0608	280	53.3768	280	75.9605
80.3604	41.0098	80.3604	53.2669	80.3604	75.9094	279.64	41.0098	279.64	53.2669	279.64	75.9094
80.7207	40.9595	80.7207	53.1586	80.7207	75.8591	279.279	40.9595	279.279	53.1586	279.279	75.8591
81.0811	40.91	81.0811	53.0518	81.0811	75.8095	278.919	40.91	278.919	53.0518	278.919	75.8095
81.4414	40.8612	81.4414	52.9467	81.4414	75.7607	278.559	40.8612	278.559	52.9467	278.559	75.7607
81.8018	40.8132	81.8018	52.8432	81.8018	75.7126	278.198	40.8132	278.198	52.8432	278.198	75.7126
82.1622	40.7659	82.1622	52.7413	82.1622	75.6654	277.838	40.7659	277.838	52.7413	277.838	75.6654
82.5225	40.7195	82.5225	52.641	82.5225	75.6189	277.477	40.7195	277.477	52.641	277.477	75.6189
82.8829	40.6738	82.8829	52.5424	82.8829	75.5732	277.117	40.6738	277.117	52.5424	277.117	75.5732
83.2432	40.629	83.2432	52.4455	83.2432	75.5283	276.757	40.629	276.757	52.4455	276.757	75.5283
83.6036	40.5849	83.6036	52.3503	83.6036	75.4842	276.396	40.5849	276.396	52.3503	276.396	75.4842
83.964	40.5417	83.964	52.2568	83.964	75.4409	276.036	40.5417	276.036	52.2568	276.036	75.4409
84.3243	40.4992	84.3243	52.1651	84.3243	75.3984	275.676	40.4992	275.676	52.1651	275.676	75.3984
84.6847	40.4576	84.6847	52.0751	84.6847	75.3568	275.315	40.4576	275.315	52.0751	275.315	75.3568
85.0451	40.4169	85.0451	51.9868	85.0451	75.316	274.955	40.4169	274.955	51.9868	274.955	75.316
85.4054	40.3769	85.4054	51.9003	85.4054	75.276	274.595	40.3769	274.595	51.9003	274.595	75.276
85.7658	40.3378	85.7658	51.8156	85.7658	75.2369	274.234	40.3378	274.234	51.8156	274.234	75.2369
86.1261	40.2996	86.1261	51.7327	86.1261	75.1986	273.874	40.2996	273.874	51.7327	273.874	75.1986
86.4865	40.2622	86.4865	51.6516	86.4865	75.1612	273.514	40.2622	273.514	51.6516	273.514	75.1612
86.8469	40.2257	86.8469	51.5723	86.8469	75.1246	273.153	40.2257	273.153	51.5723	273.153	75.1246
87.2072	40.1901	87.2072	51.4948	87.2072	75.0889	272.793	40.1901	272.793	51.4948	272.793	75.0889
87.5676	40.1553	87.5676	51.4192	87.5676	75.0541	272.432	40.1553	272.432	51.4192	272.432	75.0541
87.9279	40.1214	87.9279	51.3455	87.9279	75.0202	272.072	40.1214	272.072	51.3455	272.072	75.0202
88.2883	40.0884	88.2883	51.2737	88.2883	74.9871	271.712	40.0884	271.712	51.2737	271.712	74.9871
88.6487	40.0563	88.6487	51.2037	88.6487	74.9549	271.351	40.0563	271.351	51.2037	271.351	74.9549
89.009	40.025	89.009	51.1356	89.009	74.9237	270.991	40.025	270.991	51.1356	270.991	74.9237
89.3694	39.9947	89.3694	51.0694	89.3694	74.8933	270.631	39.9947	270.631	51.0694	270.631	74.8933
89.7297	39.9653	89.7297	51.0051	89.7297	74.8638	270.27	39.9653	270.27	51.0051	270.27	74.8638
90	39.9438	90	50.9428	90	74.8423	270	39.9438	270	50.9428	270	74.8423
90.0901	39.9368	90.0901	50.8973	90.0901	74.8353	269.91	39.9368	269.91	50.8973	269.91	74.8353
90.4505	39.9092	90.4505	50.8824	90.4505	74.8076	269.55	39.9092	269.55	50.8824	269.55	74.8076
90.8108	39.8825	90.8108	50.8239	90.8108	74.7809	269.189	39.8825	269.189	50.8239	269.189	74.7809
91.1712	39.8568	91.1712	50.7674	91.1712	74.7551	268.829	39.8568	268.829	50.7674	268.829	74.7551
91.5315	39.8319	91.5315	50.7129	91.5315	74.7302	268.468	39.8319	268.468	50.7129	268.468	74.7302
91.8919	39.808	91.8919	50.6603	91.8919	74.7063	268.108	39.808	268.108	50.6603	268.108	74.7063
92.2523	39.7851	92.2523	50.6097	92.2523	74.6833	267.748	39.7851	267.748	50.6097	267.748	74.6833
92.6126	39.763	92.6126	50.5611	92.6126	74.6612	267.387	39.763	267.387	50.5611	267.387	74.6612
92.973	39.742	92.973	50.5145	92.973	74.6401	267.027	39.742	267.027	50.5145	267.027	74.6401
93.3333	39.7218	93.3333	50.4699	93.3333	74.6199	266.667	39.7218	266.667	50.4699	266.667	74.6199
93.6937	39.7026	93.6937	50.4273	93.6937	74.6006	266.306	39.7026	266.306	50.4273	266.306	74.6006
94.0541	39.6844	94.0541	50.3867	94.0541	74.5823	265.946	39.6844	265.946	50.3867	265.946	74.5823
94.4144	39.6671	94.4144	50.3481	94.4144	74.565	265.586	39.6671	265.586	50.3481	265.586	74.565
94.7748	39.6508	94.7748	50.3116	94.7748	74.5486	265.225	39.6508	265.225	50.3116	265.225	74.5486
95.1351	39.6354	95.1351	50.2771	95.1351	74.5332	264.865	39.6354	264.865	50.2771	264.865	74.5332
95.4955	39.621	95.4955	50.2446	95.4955	74.5187	264.505	39.621	264.505	50.2446	264.505	74.5187
95.8559	39.6076	95.8559	50.2142	95.8559	74.5053	264.144	39.6076	264.144	50.2142	264.144	74.5053
96.2162	39.5951	96.2162	50.1859	96.2162	74.4927	263.784	39.5951	263.784	50.1859	263.784	74.4927
96.5766	39.5836	96.5766	50.1596	96.5766	74.4812	263.423	39.5836	263.423	50.1596	263.423	74.4812
96.9369	39.5731	96.9369	50.1353	96.9369	74.4706	263.063	39.5731	263.063	50.1353	263.063	74.4706
97.2973	39.5635	97.2973	50.1131	97.2973	74.4609	262.703	39.5635	262.703	50.1131	262.703	74.4609
97.6577	39.5549	97.6577	50.093	97.6577	74.4523	262.342	39.5549	262.342	50.093	262.342	74.4523
98.018	39.5473	98.018	50.075	98.018	74.4446	261.982	39.5473	261.982	50.075	261.982	74.4446
98.3784	39.5407	98.3784	50.059	98.3784	74.4379	261.622	39.5407	261.622	50.059	261.622	74.4379
98.7387	39.535	98.7387	50.0451	98.7387	74.4322	261.261	39.535	261.261	50.0451	261.261	74.4322
99.0991	39.5303	99.0991	50.0333	99.0991	74.4275	260.901	39.5303	260.901	50.0333	260.901	74.4275
99.4595	39.5266	99.4595	50.0236	99.4595	74.4237	260.541	39.5266	260.541	50.0236	260.541	74.4237
99.8198	39.5239	99.8198	50.0159	99.8198	74.4209	260.18	39.5239	260.18	50.0159	260.18	74.4209
100.18	39.5221	100.18	50.0103	100.18	74.4191	259.82	39.5221	259.82	50.0103	259.82	74.4191
100.541	39.5213	100.541	50.0068	100.541	74.4183	259.459	39.5213	259.459	50.0068	259.459	74.4183
100.901	39.5216	100.901	50.0054	100.901	74.4185	259.099	39.5216	259.099	50.0054	259.099	74.4185
101.261	39.5228	101.261	50.0061	101.261	74.4196	258.739	39.5228	258.739	50.0061	258.739	74.4196
101.622	39.5249	101.622	50.0088	101.622	74.4217	258.378	39.5249	258.378	50.0088	258.378	74.4217
101.982	39.5281	101.982	50.0137	101.982	74.4248	258.018	39.5281	258.018	50.0137	258.018	74.4248
102.342	39.5322	102.342	50.0206	102.342	74.4289	257.658	39.5322	257.658	50.0206	257.658	74.4289
102.703	39.5373	102.703	50.0296	102.703	74.4339	257.297	39.5373	257.297	50.0296	257.297	74.4339
103.063	39.5434	103.063	50.0407	103.063	74.44	256.937	39.5434	256.937	50.0407	256.937	74.44
103.423	39.5504	103.423	50.0538	103.423	74.447	256.577	39.5504	256.577	50.0538	256.577	74.447
103.784	39.5585	103.784	50.0691	103.784	74.4549	256.216	39.5585	256.216	50.0691	256.216	74.4549
104.144	39.5675	104.144	50.0864	104.144	74.4639	255.856	39.5675	255.856	50.0864	255.856	74.4639
104.504	39.5775	104.504	50.1058	104.504	74.4738	255.495	39.5775	255.495	50.1058	255.495	74.4738
104.865	39.5884	104.865	50.1272	104.865	74.4847	255.135	39.5884	255.135	50.1272	255.135	74.4847
105.225	39.6004	105.225	50.1507	105.225	74.4966	254.775	39.6004	254.775	50.1507	254.775	74.4966
105.586	39.6133	105.586	50.16	105.586	74.5094	254.414	39.6133	254.414	50.16	254.414	74.5094
105.946	39.6271	105.946	50.1763	105.946	74.5232	254.054	39.6271	254.054	50.1763	254.054	74.5232
106.306	39.6419	106.306	50.2039	106.306	74.538	253.694	39.6419	253.694	50.2039	253.694	74.538
106.667	39.6577	106.667	50.2336	106.667	74.5537	253.333	39.6577	253.333	50.2336	253.333	74.5537
107.027	39.6744	107.027	50.2653	107.027	74.5704	252.973	39.6744	252.973	50.2653	252.973	74.5704
107.387	39.6921	107.387	50.2991	107.387	74.588	252.613	39.6921	252.613	50.2991	252.613	74.588
107.748	39.7108	107.748	50.3349	107.748	74.6066	252.252	39.7108	252.252	50.3349	252.252	74.6066
108.108	39.7304	108.108	50.3727	108.108	74.6262	251.892	39.7304	251.892	50.3727	251.892	74.6262
108.468	39.7509	108.468	50.4126	108.468	74.6466	251.532	39.7509	251.532	50.4126	251.532	74.6466
108.829	39.7724	108.829	50.4545	108.829	74.6681	251.171	39.7724	251.171	50.4545	251.171	74.6681
109.189	39.7948	109.189	50.4984	109.189	74.6904	250.811	39.7948	250.811	50.4984	250.811	74.6904
109.55	39.8182	109.55	50.5443	109.55	74.7138	250.45	39.8182	250.45	50.5443	250.45	74.7138
109.91	39.8425	109.91	50.5921	109.91	74.738	250.09	39.8425	250.09	50.5921	250.09	74.738
110.27	39.8677	110.27	50.642	110.27	74.7632	249.73	39.8677	249.73	50.642	249.73	74.7632
110.631	39.8939	110.631	50.6939	110.631	74.7893	249.369	39.8939	249.369	50.6939	249.369	74.7893
110.991	39.9209	110.991	50.7478	110.991	74.8163	249.009	39.9209	249.009	50.7478	249.009	74.8163
111.351	39.9489	111.351	50.8036	111.351	74.8442	248.649	39.9489	248.649	50.8036	248.649	74.8442
111.712	39.9778	111.712	50.8613	111.712	74.8731	248.288	39.9778	248.288	50.8613	248.288	74.8731
112.072	40.0076	112.072	50.9211	112.072	74.9028	247.928	40.0076	247.928	50.9211	247.928	74.9028
112.432	40.0384	112.432	50.9827	112.432	74.9335	247.568	40.0384	247.568	50.9827	247.568	74.9335
112.5	40.0442	112.5	51.0463	112.5	74.9393	247.5	40.0442	247.5	51.0463	247.5	74.9393
112.793	40.07	112.793	51.1118	112.793	74.965	247.207	40.07	247.207	51.1118	247.207	74.965
113.153	40.1025	113.153	51.1792	113.153	74.9975	246.847	40.1025	246.847	51.1792	246.847	74.9975
113.514	40.1359	113.514	51.2485	113.514	75.0308	246.486	40.1359	246.486	51.2485	246.486	75.0308
113.874	40.1701	113.874	51.3197	113.874	75.065	246.126	40.1701	246.126	51.3197	246.126	75.065
114.234	40.2053	114.234	51.3928	114.234	75.1001	245.766	40.2053	245.766	51.3928	245.766	75.1001
114.595	40.2413	114.595	51.4677	114.595	75.1361	245.405	40.2413	245.405	51.4677	245.405	75.1361
114.955	40.2782	114.955	51.5445	114.955	75.1729	245.045	40.2782	245.045	51.5445	245.045	75.1729
115.315	40.3159	115.315	51.6231	115.315	75.2106	244.685	40.3159	244.685	51.6231	244.685	75.2106
115.676	40.3546	115.676	51.7036	115.676	75.2492	244.324	40.3546	244.324	51.7036	244.324	75.2492
116.036	40.394	116.036	51.7859	116.036	75.2886	243.964	40.394	243.964	51.7859	243.964	75.2886
116.396	40.4343	116.396	51.8699	116.396	75.3288	243.604	40.4343	243.604	51.8699	243.604	75.3288
116.757	40.4754	116.757	51.9558	116.757	75.3699	243.243	40.4754	243.243	51.9558	243.243	75.3699
117.117	40.5174	117.117	52.0434	117.117	75.4118	242.883	40.5174	242.883	52.0434	242.883	75.4118
117.477	40.5602	117.477	52.1328	117.477	75.4545	242.523	40.5602	242.523	52.1328	242.523	75.4545
117.838	40.6037	117.838	52.224	117.838	75.4981	242.162	40.6037	242.162	52.224	242.162	75.4981
118.198	40.6482	118.198	52.3168	118.198	75.5424	241.802	40.6482	241.802	52.3168	241.802	75.5424
118.559	40.6934	118.559	52.4114	118.559	75.5876	241.441	40.6934	241.441	52.4114	241.441	75.5876
118.919	40.7394	118.919	52.5077	118.919	75.6335	241.081	40.7394	241.081	52.5077	241.081	75.6335
119.279	40.7861	119.279	52.6057	119.279	75.6803	240.721	40.7861	240.721	52.6057	240.721	75.6803
119.64	40.8337	119.64	52.7054	119.64	75.7278	240.36	40.8337	240.36	52.7054	240.36	75.7278
120	40.882	120	52.8067	120	75.7761	240	40.882	240	52.8067	240	75.7761
120.36	40.9312	120.36	52.9096	120.36	75.8251	239.64	40.9312	239.64	52.9096	239.64	75.8251
120.721	40.981	120.721	53.0142	120.721	75.875	239.279	40.981	239.279	53.0142	239.279	75.875
121.081	41.0316	121.081	53.1204	121.081	75.9255	238.919	41.0316	238.919	53.1204	238.919	75.9255
121.441	41.083	121.441	53.2282	121.441	75.9768	238.559	41.083	238.559	53.2282	238.559	75.9768
121.802	41.1351	121.802	53.3375	121.802	76.0289	238.198	41.1351	238.198	53.3375	238.198	76.0289
122.162	41.1879	122.162	53.4484	122.162	76.0816	237.838	41.1879	237.838	53.4484	237.838	76.0816
122.523	41.2414	122.523	53.5609	122.523	76.1351	237.477	41.2414	237.477	53.5609	237.477	76.1351
122.883	41.2956	122.883	53.6748	122.883	76.1893	237.117	41.2956	237.117	53.6748	237.117	76.1893
123.243	41.3506	123.243	53.7903	123.243	76.2442	236.757	41.3506	236.757	53.7903	236.757	76.2442
123.604	41.4062	123.604	53.9072	123.604	76.2998	236.396	41.4062	236.396	53.9072	236.396	76.2998
123.964	41.4625	123.964	54.0257	123.964	76.356	236.036	41.4625	236.036	54.0257	236.036	76.356
124.324	41.5195	124.324	54.1455	124.324	76.4129	235.676	41.5195	235.676	54.1455	235.676	76.4129
124.685	41.5771	124.685	54.2668	124.685	76.4705	235.315	41.5771	235.315	54.2668	235.315	76.4705
125.045	41.6354	125.045	54.3895	125.045	76.5288	234.955	41.6354	234.955	54.3895	234.955	76.5288
125.405	41.6943	125.405	54.5136	125.405	76.5877	234.595	41.6943	234.595	54.5136	234.595	76.5877
125.766	41.7539	125.766	54.6391	125.766	76.6472	234.234	41.7539	234.234	54.6391	234.234	76.6472
126.126	41.8141	126.126	54.7659	126.126	76.7074	233.874	41.8141	233.874	54.7659	233.874	76.7074
126.486	41.8749	126.486	54.894	126.486	76.7682	233.514	41.8749	233.514	54.894	233.514	76.7682
126.847	41.9364	126.847	55.0235	126.847	76.8295	233.153	41.9364	233.153	55.0235	233.153	76.8295
127.207	41.9984	127.207	55.1542	127.207	76.8915	232.793	41.9984	232.793	55.1542	232.793	76.8915
127.568	42.061	127.568	55.2862	127.568	76.9541	232.432	42.061	232.432	55.2862	232.432	76.9541
127.928	42.1242	127.928	55.4195	127.928	77.0173	232.072	42.1242	232.072	55.4195	232.072	77.0173
128.288	42.188	128.288	55.554	128.288	77.081	231.712	42.188	231.712	55.554	231.712	77.081
128.649	42.2523	128.649	55.6897	128.649	77.1453	231.351	42.2523	231.351	55.6897	231.351	77.1453
129.009	42.3171	129.009	55.8265	129.009	77.2101	230.991	42.3171	230.991	55.8265	230.991	77.2101
129.369	42.3825	129.369	55.9646	129.369	77.2754	230.631	42.3825	230.631	55.9646	230.631	77.2754
129.73	42.4485	129.73	56.1038	129.73	77.3413	230.27	42.4485	230.27	56.1038	230.27	77.3413
130.09	42.5149	130.09	56.2441	130.09	77.4077	229.91	42.5149	229.91	56.2441	229.91	77.4077
130.45	42.5819	130.45	56.3854	130.45	77.4747	229.55	42.5819	229.55	56.3854	229.55	77.4747
130.811	42.6493	130.811	56.5279	130.811	77.5421	229.189	42.6493	229.189	56.5279	229.189	77.5421
131.171	42.7172	131.171	56.6714	131.171	77.61	228.829	42.7172	228.829	56.6714	228.829	77.61
131.532	42.7856	131.532	56.816	131.532	77.6783	228.468	42.7856	228.468	56.816	228.468	77.6783
131.892	42.8545	131.892	56.9615	131.892	77.7472	228.108	42.8545	228.108	56.9615	228.108	77.7472
132.252	42.9239	132.252	57.1081	132.252	77.8165	227.748	42.9239	227.748	57.1081	227.748	77.8165
132.613	42.9936	132.613	57.2556	132.613	77.8862	227.387	42.9936	227.387	57.2556	227.387	77.8862
132.973	43.0638	132.973	57.404	132.973	77.9564	227.027	43.0638	227.027	57.404	227.027	77.9564
133.333	43.1344	133.333	57.5533	133.333	78.027	226.667	43.1344	226.667	57.5533	226.667	78.027
133.694	43.2054	133.694	57.7036	133.694	78.0979	226.306	43.2054	226.306	57.7036	226.306	78.0979
134.054	43.2769	134.054	57.8547	134.054	78.1693	225.946	43.2769	225.946	57.8547	225.946	78.1693
134.414	43.3487	134.414	58.0066	134.414	78.2411	225.586	43.3487	225.586	58.0066	225.586	78.2411
134.775	43.4209	134.775	58.1594	134.775	78.3133	225.225	43.4209	225.225	58.1594	225.225	78.3133
135	43.4661	135	58.3129	135	78.3585	225	43.4661	225	58.3129	225	78.3585
135.135	43.4934	135.135	58.4093	135.135	78.3858	224.865	43.4934	224.865	58.4093	224.865	78.3858
135.495	43.5663	135.495	58.4672	135.495	78.4587	224.505	43.5663	224.505	58.4672	224.505	78.4587
135.856	43.6395	135.856	58.6223	135.856	78.5319	224.144	43.6395	224.144	58.6223	224.144	78.5319
136.216	43.7131	136.216	58.7781	136.216	78.6054	223.784	43.7131	223.784	58.7781	223.784	78.6054
136.577	43.787	136.577	58.9346	136.577	78.6792	223.423	43.787	223.423	58.9346	223.423	78.6792
136.937	43.8612	136.937	59.0917	136.937	78.7534	223.063	43.8612	223.063	59.0917	223.063	78.7534
137.297	43.9356	137.297	59.2495	137.297	78.8279	222.703	43.9356	222.703	59.2495	222.703	78.8279
137.658	44.0104	137.658	59.4079	137.658	78.9026	222.342	44.0104	222.342	59.4079	222.342	78.9026
138.018	44.0854	138.018	59.567	138.018	78.9776	221.982	44.0854	221.982	59.567	221.982	78.9776
138.378	44.1607	138.378	59.7266	138.378	79.0529	221.622	44.1607	221.622	59.7266	221.622	79.0529
138.739	44.2362	138.739	59.8867	138.739	79.1284	221.261	44.2362	221.261	59.8867	221.261	79.1284
139.099	44.312	139.099	60.0473	139.099	79.2041	220.901	44.312	220.901	60.0473	220.901	79.2041
139.459	44.388	139.459	60.2085	139.459	79.2801	220.541	44.388	220.541	60.2085	220.541	79.2801
139.82	44.4642	139.82	60.3701	139.82	79.3563	220.18	44.4642	220.18	60.3701	220.18	79.3563
140.18	44.5406	140.18	60.5321	140.18	79.4326	219.82	44.5406	219.82	60.5321	219.82	79.4326
140.541	44.6172	140.541	60.6946	140.541	79.5092	219.459	44.6172	219.459	60.6946	219.459	79.5092
140.901	44.6939	140.901	60.8575	140.901	79.5859	219.099	44.6939	219.099	60.8575	219.099	79.5859
141.261	44.7709	141.261	61.0207	141.261	79.6628	218.739	44.7709	218.739	61.0207	218.739	79.6628
141.622	44.8479	141.622	61.1843	141.622	79.7399	218.378	44.8479	218.378	61.1843	218.378	79.7399
141.982	44.9251	141.982	61.3482	141.982	79.8171	218.018	44.9251	218.018	61.3482	218.018	79.8171
142.342	45.0025	142.342	61.5123	142.342	79.8944	217.658	45.0025	217.658	61.5123	217.658	79.8944
142.703	45.0799	142.703	61.6768	142.703	79.9718	217.297	45.0799	217.297	61.6768	217.297	79.9718
143.063	45.1574	143.063	61.8415	143.063	80.0494	216.937	45.1574	216.937	61.8415	216.937	80.0494
143.423	45.2351	143.423	62.0064	143.423	80.127	216.577	45.2351	216.577	62.0064	216.577	80.127
143.784	45.3128	143.784	62.1714	143.784	80.2047	216.216	45.3128	216.216	62.1714	216.216	80.2047
144.144	45.3905	144.144	62.3367	144.144	80.2824	215.856	45.3905	215.856	62.3367	215.856	80.2824
144.505	45.4684	144.505	62.502	144.505	80.3602	215.495	45.4684	215.495	62.502	215.495	80.3602
144.865	45.5462	144.865	62.6675	144.865	80.4381	215.135	45.5462	215.135	62.6675	215.135	80.4381
146.667	45.9357	146.667	63.6611	146.667	80.8275	213.333	45.9357	213.333	63.6611	213.333	80.8275
147.027	46.0135	147.027	63.8265	147.027	80.9053	212.973	46.0135	212.973	63.8265	212.973	80.9053
147.387	46.0913	147.387	63.9919	147.387	80.9831	212.613	46.0913	212.613	63.9919	212.613	80.9831
147.748	46.169	147.748	64.1572	147.748	81.0608	212.252	46.169	212.252	64.1572	212.252	81.0608
148.108	46.2467	148.108	64.3223	148.108	81.1385	211.892	46.2467	211.892	64.3223	211.892	81.1385
148.468	46.3242	148.468	64.4872	148.468	81.216	211.532	46.3242	211.532	64.4872	211.532	81.216
148.829	46.4017	148.829	64.6519	148.829	81.2935	211.171	46.4017	211.171	64.6519	211.171	81.2935
149.189	46.4791	149.189	64.8163	149.189	81.3709	210.811	46.4791	210.811	64.8163	210.811	81.3709
149.55	46.5563	149.55	64.9805	149.55	81.4481	210.45	46.5563	210.45	64.9805	210.45	81.4481
149.91	46.6334	149.91	65.1445	149.91	81.5252	210.09	46.6334	210.09	65.1445	210.09	81.5252
150.27	46.7104	150.27	65.1854	150.27	81.6022	209.73	46.7104	209.73	65.1854	209.73	81.6022
150.631	46.7872	150.631	65.3081	150.631	81.679	209.369	46.7872	209.369	65.3081	209.369	81.679
150.991	46.8638	150.991	65.4713	150.991	81.7556	209.009	46.8638	209.009	65.4713	209.009	81.7556
151.351	46.9403	151.351	65.6342	151.351	81.8321	208.649	46.9403	208.649	65.6342	208.649	81.8321
151.712	47.0166	151.712	65.7968	151.712	81.9083	208.288	47.0166	208.288	65.7968	208.288	81.9083
152.072	47.0926	152.072	65.9589	152.072	81.9844	207.928	47.0926	207.928	65.9589	207.928	81.9844
152.432	47.1685	152.432	66.1205	152.432	82.0602	207.568	47.1685	207.568	66.1205	207.568	82.0602
152.793	47.2441	152.793	66.2817	152.793	82.1359	207.207	47.2441	207.207	66.2817	207.207	82.1359
153.153	47.3194	153.153	66.4424	153.153	82.2112	206.847	47.3194	206.847	66.4424	206.847	82.2112
153.514	47.3946	153.514	66.6026	153.514	82.2864	206.486	47.3946	206.486	66.6026	206.486	82.2864
153.874	47.4694	153.874	66.7623	153.874	82.3612	206.126	47.4694	206.126	66.7623	206.126	82.3612
154.234	47.544	154.234	66.9213	154.234	82.4358	205.766	47.544	205.766	66.9213	205.766	82.4358
154.595	47.6183	154.595	67.0798	154.595	82.5101	205.405	47.6183	205.405	67.0798	205.405	82.5101
154.955	47.6922	154.955	67.2377	154.955	82.5841	205.045	47.6922	205.045	67.2377	205.045	82.5841
155.315	47.7659	155.315	67.3949	155.315	82.6577	204.685	47.7659	204.685	67.3949	204.685	82.6577
155.676	47.8392	155.676	67.5515	155.676	82.7311	204.324	47.8392	204.324	67.5515	204.324	82.7311
156.036	47.9122	156.036	67.7073	156.036	82.8041	203.964	47.9122	203.964	67.7073	203.964	82.8041
156.396	47.9849	156.396	67.8625	156.396	82.8768	203.604	47.9849	203.604	67.8625	203.604	82.8768
156.757	48.0572	156.757	68.0169	156.757	82.9491	203.243	48.0572	203.243	68.0169	203.243	82.9491
157.117	48.1291	157.117	68.1705	157.117	83.021	202.883	48.1291	202.883	68.1705	202.883	83.021
157.477	48.2007	157.477	68.3233	157.477	83.0926	202.523	48.2007	202.523	68.3233	202.523	83.0926
157.5	48.2051	157.5	68.4754	157.5	83.097	202.5	48.2051	202.5	68.4754	202.5	83.097
157.838	48.2718	157.838	68.6266	157.838	83.1637	202.162	48.2718	202.162	68.6266	202.162	83.1637
158.198	48.3426	158.198	68.7769	158.198	83.2345	201.802	48.3426	201.802	68.7769	201.802	83.2345
158.559	48.4129	158.559	68.9263	158.559	83.3049	201.441	48.4129	201.441	68.9263	201.441	83.3049
158.919	48.4828	158.919	69.0748	158.919	83.3748	201.081	48.4828	201.081	69.0748	201.081	83.3748
159.279	48.5523	159.279	69.2224	159.279	83.4443	200.721	48.5523	200.721	69.2224	200.721	83.4443
159.64	48.6213	159.64	69.3691	159.64	83.5133	200.36	48.6213	200.36	69.3691	200.36	83.5133
160	48.6898	160	69.5148	160	83.5819	200	48.6898	200	69.5148	200	83.5819
160.36	48.7579	160.36	69.6594	160.36	83.65	199.64	48.7579	199.64	69.6594	199.64	83.65
160.721	48.8255	160.721	69.803	160.721	83.7176	199.279	48.8255	199.279	69.803	199.279	83.7176
161.081	48.8926	161.081	69.9456	161.081	83.7847	198.919	48.8926	198.919	69.9456	198.919	83.7847
161.441	48.9592	161.441	70.0871	161.441	83.8514	198.559	48.9592	198.559	70.0871	198.559	83.8514
161.802	49.0254	161.802	70.2275	161.802	83.9175	198.198	49.0254	198.198	70.2275	198.198	83.9175
162.162	49.0909	162.162	70.3668	162.162	83.9831	197.838	49.0909	197.838	70.3668	197.838	83.9831
162.523	49.156	162.523	70.505	162.523	84.0481	197.477	49.156	197.477	70.505	197.477	84.0481
162.883	49.2204	162.883	70.642	162.883	84.1127	197.117	49.2204	197.117	70.642	197.117	84.1127
163.243	49.2844	163.243	70.7778	163.243	84.1766	196.757	49.2844	196.757	70.7778	196.757	84.1766
163.604	49.3478	163.604	70.9124	163.604	84.24	196.396	49.3478	196.396	70.9124	196.396	84.24
163.964	49.4106	163.964	71.0458	163.964	84.3028	196.036	49.4106	196.036	71.0458	196.036	84.3028
164.324	49.4728	164.324	71.1779	164.324	84.3651	195.676	49.4728	195.676	71.1779	195.676	84.3651
164.685	49.5344	164.685	71.3088	164.685	84.4267	195.315	49.5344	195.315	71.3088	195.315	84.4267
165.045	49.5954	165.045	71.4223	165.045	84.4878	194.955	49.5954	194.955	71.4223	194.955	84.4878
165.405	49.6558	165.405	71.4384	165.405	84.5482	194.595	49.6558	194.595	71.4384	194.595	84.5482
165.766	49.7156	165.766	71.5667	165.766	84.608	194.234	49.7156	194.234	71.5667	194.234	84.608
166.126	49.7747	166.126	71.6937	166.126	84.6672	193.874	49.7747	193.874	71.6937	193.874	84.6672
166.486	49.8332	166.486	71.8193	166.486	84.7257	193.514	49.8332	193.514	71.8193	193.514	84.7257
166.847	49.8911	166.847	71.9435	166.847	84.7836	193.153	49.8911	193.153	71.9435	193.153	84.7836
167.207	49.9483	167.207	72.0663	167.207	84.8408	192.793	49.9483	192.793	72.0663	192.793	84.8408
167.568	50.0048	167.568	72.1878	167.568	84.8974	192.432	50.0048	192.432	72.1878	192.432	84.8974
167.928	50.0606	167.928	72.3078	167.928	84.9532	192.072	50.0606	192.072	72.3078	192.072	84.9532
168.288	50.1158	168.288	72.4264	168.288	85.0084	191.712	50.1158	191.712	72.4264	191.712	85.0084
168.649	50.1703	168.649	72.5435	168.649	85.0629	191.351	50.1703	191.351	72.5435	191.351	85.0629
169.009	50.224	169.009	72.6591	169.009	85.1167	190.991	50.224	190.991	72.6591	190.991	85.1167
169.369	50.277	169.369	72.7732	169.369	85.1698	190.631	50.277	190.631	72.7732	190.631	85.1698
169.73	50.3294	169.73	72.8859	169.73	85.2221	190.27	50.3294	190.27	72.8859	190.27	85.2221
170.09	50.3809	170.09	72.9969	170.09	85.2738	189.91	50.3809	189.91	72.9969	189.91	85.2738
170.45	50.4318	170.45	73.1064	170.45	85.3246	189.55	50.4318	189.55	73.1064	189.55	85.3246
170.811	50.4819	170.811	73.2144	170.811	85.3748	189.189	50.4819	189.189	73.2144	189.189	85.3748
171.171	50.5312	171.171	73.3207	171.171	85.4241	188.829	50.5312	188.829	73.3207	188.829	85.4241
171.532	50.5798	171.532	73.4255	171.532	85.4728	188.468	50.5798	188.468	73.4255	188.468	85.4728
171.892	50.6276	171.892	73.5286	171.892	85.5206	188.108	50.6276	188.108	73.5286	188.108	85.5206
172.252	50.6747	172.252	73.6301	172.252	85.5677	187.748	50.6747	187.748	73.6301	187.748	85.5677
172.613	50.7209	172.613	73.7299	172.613	85.614	187.387	50.7209	187.387	73.7299	187.387	85.614
172.973	50.7664	172.973	73.8281	172.973	85.6595	187.027	50.7664	187.027	73.8281	187.027	85.6595
173.333	50.8111	173.333	73.9245	173.333	85.7042	186.667	50.8111	186.667	73.9245	186.667	85.7042
173.694	50.8549	173.694	74.0193	173.694	85.7481	186.306	50.8549	186.306	74.0193	186.306	85.7481
174.054	50.898	174.054	74.1124	174.054	85.7912	185.946	50.898	185.946	74.1124	185.946	85.7912
174.414	50.9402	174.414	74.2037	174.414	85.8334	185.586	50.9402	185.586	74.2037	185.586	85.8334
174.775	50.9816	174.775	74.2933	174.775	85.8749	185.225	50.9816	185.225	74.2933	185.225	85.8749
175.135	51.0221	175.135	74.3811	175.135	85.9155	184.865	51.0221	184.865	74.3811	184.865	85.9155
175.495	51.0618	175.495	74.4672	175.495	85.9552	184.505	51.0618	184.505	74.4672	184.505	85.9552
175.856	51.1007	175.856	74.5514	175.856	85.9942	184.144	51.1007	184.144	74.5514	184.144	85.9942
176.216	51.1387	176.216	74.6339	176.216	86.0322	183.784	51.1387	183.784	74.6339	183.784	86.0322
176.577	51.1759	176.577	74.7145	176.577	86.0694	183.423	51.1759	183.423	74.7145	183.423	86.0694
176.937	51.2122	176.937	74.7934	176.937	86.1058	183.063	51.2122	183.063	74.7934	183.063	86.1058
177.297	51.2476	177.297	74.8703	177.297	86.1413	182.703	51.2476	182.703	74.8703	182.703	86.1413
177.658	51.2822	177.658	74.9455	177.658	86.1759	182.342	51.2822	182.342	74.9455	182.342	86.1759
178.018	51.3159	178.018	75.0187	178.018	86.2096	181.982	51.3159	181.982	75.0187	181.982	86.2096
178.378	51.3487	178.378	75.0901	178.378	86.2424	181.622	51.3487	181.622	75.0901	181.622	86.2424
178.739	51.3805	178.739	75.1596	178.739	86.2743	181.261	51.3805	181.261	75.1596	181.261	86.2743
179.099	51.4115	179.099	75.2273	179.099	86.3054	180.901	51.4115	180.901	75.2273	180.901	86.3054
179.459	51.4417	179.459	75.293	179.459	86.3355	180.541	51.4417	180.541	75.293	180.541	86.3355
179.82	51.4708	179.82	75.3568	179.82	86.3648	180.18	51.4708	180.18	75.3568	180.18	86.3648
180	51.4851	180	75.4186	180	86.3791	180	51.4851	180	75.4186	180	86.3791
180.18	51.4991	180.18	75.4488	180.18	86.3931	179.82	51.4991	179.82	75.4488	179.82	86.3931
180.541	51.5265	180.541	75.4785	180.541	86.4205	179.459	51.5265	179.459	75.4785	179.459	86.4205
180.901	51.5529	180.901	75.5365	180.901	86.447	179.099	51.5529	179.099	75.5365	179.099	86.447
181.261	51.5785	181.261	75.5925	181.261	86.4726	178.739	51.5785	178.739	75.5925	178.739	86.4726
181.622	51.6031	181.622	75.6466	181.622	86.4972	178.378	51.6031	178.378	75.6466	178.378	86.4972
181.982	51.6267	181.982	75.6987	181.982	86.5209	178.018	51.6267	178.018	75.6987	178.018	86.5209
182.342	51.6494	182.342	75.7488	182.342	86.5437	177.658	51.6494	177.658	75.7488	177.658	86.5437
182.703	51.6712	182.703	75.7969	182.703	86.5656	177.297	51.6712	177.297	75.7969	177.297	86.5656
183.063	51.6921	183.063	75.843	183.063	86.5865	176.937	51.6921	176.937	75.843	176.937	86.5865
183.423	51.712	183.423	75.8871	183.423	86.6064	176.577	51.712	176.577	75.8871	176.577	86.6064
183.784	51.7309	183.784	75.9292	183.784	86.6254	176.216	51.7309	176.216	75.9292	176.216	86.6254
184.144	51.7489	184.144	75.9693	184.144	86.6435	175.856	51.7489	175.856	75.9693	175.856	86.6435
184.505	51.766	184.505	76.0073	184.505	86.6606	175.495	51.766	175.495	76.0073	175.495	86.6606
184.865	51.7821	184.865	76.0433	184.865	86.6767	175.135	51.7821	175.135	76.0433	175.135	86.6767
185.225	51.7972	185.225	76.0773	185.225	86.6919	174.775	51.7972	174.775	76.0773	174.775	86.6919
185.586	51.8113	185.586	76.1093	185.586	86.7061	174.414	51.8113	174.414	76.1093	174.414	86.7061
185.946	51.8246	185.946	76.1392	185.946	86.7194	174.054	51.8246	174.054	76.1392	174.054	86.7194
186.306	51.8368	186.306	76.167	186.306	86.7316	173.694	51.8368	173.694	76.167	173.694	86.7316
186.667	51.848	186.667	76.1928	186.667	86.743	173.333	51.848	173.333	76.1928	173.333	86.743
187.027	51.8583	187.027	76.2165	187.027	86.7533	172.973	51.8583	172.973	76.2165	172.973	86.7533
187.387	51.8677	187.387	76.2382	187.387	86.7627	172.613	51.8677	172.613	76.2382	172.613	86.7627
187.748	51.876	187.748	76.2578	187.748	86.7711	172.252	51.876	172.252	76.2578	172.252	86.7711
188.108	51.8834	188.108	76.2753	188.108	86.7785	171.892	51.8834	171.892	76.2753	171.892	86.7785
188.468	51.8898	188.468	76.2908	188.468	86.785	171.532	51.8898	171.532	76.2908	171.532	86.785
188.829	51.8952	188.829	76.3041	188.829	86.7904	171.171	51.8952	171.171	76.3041	171.171	86.7904
189.189	51.8996	189.189	76.3154	189.189	86.7949	170.811	51.8996	170.811	76.3154	170.811	86.7949
189.55	51.9031	189.55	76.3247	189.55	86.7985	170.45	51.9031	170.45	76.3247	170.45	86.7985
189.91	51.9056	189.91	76.3318	189.91	86.801	170.09	51.9056	170.09	76.3318	170.09	86.801
190.27	51.9071	190.27	76.3369	190.27	86.8025	169.73	51.9071	169.73	76.3369	169.73	86.8025
190.631	51.9076	190.631	76.3398	190.631	86.8031	169.369	51.9076	169.369	76.3398	169.369	86.8031
190.991	51.9072	190.991	76.3407	190.991	86.8027	169.009	51.9072	169.009	76.3407	169.009	86.8027
191.351	51.9057	191.351	76.3395	191.351	86.8013	168.649	51.9057	168.649	76.3395	168.649	86.8013
191.712	51.9033	191.712	76.3363	191.712	86.799	168.288	51.9033	168.288	76.3363	168.288	86.799
192.072	51.8999	192.072	76.3309	192.072	86.7956	167.928	51.8999	167.928	76.3309	167.928	86.7956
192.432	51.8955	192.432	76.3235	192.432	86.7913	167.568	51.8955	167.568	76.3235	167.568	86.7913
192.793	51.8902	192.793	76.314	192.793	86.786	167.207	51.8902	167.207	76.314	167.207	86.786
193.153	51.8839	193.153	76.3024	193.153	86.7798	166.847	51.8839	166.847	76.3024	166.847	86.7798
193.514	51.8766	193.514	76.2887	193.514	86.7725	166.486	51.8766	166.486	76.2887	166.486	86.7725
193.874	51.8683	193.874	76.2729	193.874	86.7643	166.126	51.8683	166.126	76.2729	166.126	86.7643
194.234	51.859	194.234	76.2551	194.234	86.7551	165.766	51.859	165.766	76.2551	165.766	86.7551
194.595	51.8488	194.595	76.2352	194.595	86.7449	165.405	51.8488	165.405	76.2352	165.405	86.7449
194.955	51.8376	194.955	76.2132	194.955	86.7338	165.045	51.8376	165.045	76.2132	165.045	86.7338
195.315	51.8254	195.315	76.1892	195.315	86.7217	164.685	51.8254	164.685	76.1892	164.685	86.7217
195.676	51.8123	195.676	76.1861	195.676	86.7086	164.324	51.8123	164.324	76.1861	164.324	86.7086
196.036	51.7982	196.036	76.1631	196.036	86.6946	163.964	51.7982	163.964	76.1631	163.964	86.6946
196.396	51.7831	196.396	76.135	196.396	86.6796	163.604	51.7831	163.604	76.135	163.604	86.6796
196.757	51.7671	196.757	76.1048	196.757	86.6636	163.243	51.7671	163.243	76.1048	163.243	86.6636
197.117	51.7501	197.117	76.0726	197.117	86.6467	162.883	51.7501	162.883	76.0726	162.883	86.6467
197.477	51.7322	197.477	76.0383	197.477	86.6288	162.523	51.7322	162.523	76.0383	162.523	86.6288
197.838	51.7133	197.838	76.002	197.838	86.61	162.162	51.7133	162.162	76.002	162.162	86.61
198.198	51.6935	198.198	75.9636	198.198	86.5902	161.802	51.6935	161.802	75.9636	161.802	86.5902
198.559	51.6727	198.559	75.9232	198.559	86.5695	161.441	51.6727	161.441	75.9232	161.441	86.5695
198.919	51.651	198.919	75.8809	198.919	86.5478	161.081	51.651	161.081	75.8809	161.081	86.5478
199.279	51.6283	199.279	75.8365	199.279	86.5252	160.721	51.6283	160.721	75.8365	160.721	86.5252
199.64	51.6047	199.64	75.7901	199.64	86.5016	160.36	51.6047	160.36	75.7901	160.36	86.5016
200	51.5802	200	75.7417	200	86.4772	160	51.5802	160	75.7417	160	86.4772
200.36	51.5547	200.36	75.6913	200.36	86.4518	159.64	51.5547	159.64	75.6913	159.64	86.4518
200.721	51.5284	200.721	75.6389	200.721	86.4254	159.279	51.5284	159.279	75.6389	159.279	86.4254
201.081	51.5011	201.081	75.5846	201.081	86.3982	158.919	51.5011	158.919	75.5846	158.919	86.3982
201.441	51.4729	201.441	75.5283	201.441	86.37	158.559	51.4729	158.559	75.5283	158.559	86.37
201.802	51.4437	201.802	75.47	201.802	86.341	158.198	51.4437	158.198	75.47	158.198	86.341
202.162	51.4137	202.162	75.4098	202.162	86.311	157.838	51.4137	157.838	75.4098	157.838	86.311
202.5	51.3847	202.5	75.3477	202.5	86.282	157.5	51.3847	157.5	75.3477	157.5	86.282
202.523	51.3828	202.523	75.2836	202.523	86.2801	157.477	51.3828	157.477	75.2836	157.477	86.2801
202.883	51.3509	202.883	75.2176	202.883	86.2483	157.117	51.3509	157.117	75.2176	157.117	86.2483
203.243	51.3182	203.243	75.1498	203.243	86.2156	156.757	51.3182	156.757	75.1498	156.757	86.2156
203.604	51.2846	203.604	75.08	203.604	86.1821	156.396	51.2846	156.396	75.08	156.396	86.1821
203.964	51.2501	203.964	75.0083	203.964	86.1476	156.036	51.2501	156.036	75.0083	156.036	86.1476
204.324	51.2147	204.324	74.9348	204.324	86.1123	155.676	51.2147	155.676	74.9348	155.676	86.1123
204.685	51.1785	204.685	74.8594	204.685	86.0761	155.315	51.1785	155.315	74.8594	155.315	86.0761
205.045	51.1414	205.045	74.7821	205.045	86.0391	154.955	51.1414	154.955	74.7821	154.955	86.0391
205.405	51.1034	205.405	74.703	205.405	86.0012	154.595	51.1034	154.595	74.703	154.595	86.0012
205.766	51.0646	205.766	74.6221	205.766	85.9624	154.234	51.0646	154.234	74.6221	154.234	85.9624
206.126	51.0249	206.126	74.5394	206.126	85.9228	153.874	51.0249	153.874	74.5394	153.874	85.9228
206.486	50.9844	206.486	74.4549	206.486	85.8824	153.514	50.9844	153.514	74.4549	153.514	85.8824
206.847	50.9431	206.847	74.3686	206.847	85.8411	153.153	50.9431	153.153	74.3686	153.153	85.8411
207.207	50.9009	207.207	74.2805	207.207	85.799	152.793	50.9009	152.793	74.2805	152.793	85.799
207.568	50.858	207.568	74.1907	207.568	85.756	152.432	50.858	152.432	74.1907	152.432	85.756
207.928	50.8141	207.928	74.0991	207.928	85.7123	152.072	50.8141	152.072	74.0991	152.072	85.7123
208.288	50.7695	208.288	74.0058	208.288	85.6677	151.712	50.7695	151.712	74.0058	151.712	85.6677
208.649	50.7241	208.649	73.9108	208.649	85.6224	151.351	50.7241	151.351	73.9108	151.351	85.6224
209.009	50.6779	209.009	73.814	209.009	85.5762	150.991	50.6779	150.991	73.814	150.991	85.5762
209.369	50.631	209.369	73.7156	209.369	85.5293	150.631	50.631	150.631	73.7156	150.631	85.5293
209.73	50.5832	209.73	73.6156	209.73	85.4816	150.27	50.5832	150.27	73.6156	150.27	85.4816
210.09	50.5347	210.09	73.5139	210.09	85.4331	149.91	50.5347	149.91	73.5139	149.91	85.4331
210.45	50.4854	210.45	73.4365	210.45	85.3838	149.55	50.4854	149.55	73.4365	149.55	85.3838
210.811	50.4353	210.811	73.4105	210.811	85.3338	149.189	50.4353	149.189	73.4105	149.189	85.3338
211.171	50.3845	211.171	73.3055	211.171	85.2831	148.829	50.3845	148.829	73.3055	148.829	85.2831
211.532	50.333	211.532	73.1989	211.532	85.2316	148.468	50.333	148.468	73.1989	148.468	85.2316
211.892	50.2807	211.892	73.0908	211.892	85.1794	148.108	50.2807	148.108	73.0908	148.108	85.1794
212.252	50.2277	212.252	72.981	212.252	85.1265	147.748	50.2277	147.748	72.981	147.748	85.1265
212.613	50.174	212.613	72.8697	212.613	85.0728	147.387	50.174	147.387	72.8697	147.387	85.0728
212.973	50.1196	212.973	72.7569	212.973	85.0184	147.027	50.1196	147.027	72.7569	147.027	85.0184
213.333	50.0645	213.333	72.6426	213.333	84.9634	146.667	50.0645	146.667	72.6426	146.667	84.9634
213.694	50.0087	213.694	72.5267	213.694	84.9076	146.306	50.0087	146.306	72.5267	146.306	84.9076
214.054	49.9523	214.054	72.4094	214.054	84.8512	145.946	49.9523	145.946	72.4094	145.946	84.8512
214.414	49.8951	214.414	72.2906	214.414	84.7941	145.586	49.8951	145.586	72.2906	145.586	84.7941
214.775	49.8373	214.775	72.1704	214.775	84.7363	145.225	49.8373	145.225	72.1704	145.225	84.7363
215.135	49.7789	215.135	72.0487	215.135	84.6779	144.865	49.7789	144.865	72.0487	144.865	84.6779
215.495	49.7198	215.495	71.9257	215.495	84.6189	144.505	49.7198	144.505	71.9257	144.505	84.6189
215.856	49.66	215.856	71.8013	215.856	84.5592	144.144	49.66	144.144	71.8013	144.144	84.5592
216.216	49.5997	216.216	71.6755	216.216	84.4989	143.784	49.5997	143.784	71.6755	143.784	84.4989
216.577	49.5387	216.577	71.5483	216.577	84.4379	143.423	49.5387	143.423	71.5483	143.423	84.4379
216.937	49.4771	216.937	71.4198	216.937	84.3764	143.063	49.4771	143.063	71.4198	143.063	84.3764
217.297	49.4149	217.297	71.2901	217.297	84.3143	142.703	49.4149	142.703	71.2901	142.703	84.3143
217.658	49.3522	217.658	71.159	217.658	84.2515	142.342	49.3522	142.342	71.159	142.342	84.2515
218.018	49.2888	218.018	71.0267	218.018	84.1882	141.982	49.2888	141.982	71.0267	141.982	84.1882
218.378	49.2249	218.378	70.8931	218.378	84.1244	141.622	49.2249	141.622	70.8931	141.622	84.1244
218.739	49.1605	218.739	70.7583	218.739	84.06	141.261	49.1605	141.261	70.7583	141.261	84.06
219.099	49.0955	219.099	70.6223	219.099	83.995	140.901	49.0955	140.901	70.6223	140.901	83.995
219.459	49.03	219.459	70.4852	219.459	83.9295	140.541	49.03	140.541	70.4852	140.541	83.9295
219.82	48.9639	219.82	70.3469	219.82	83.8635	140.18	48.9639	140.18	70.3469	140.18	83.8635
220.18	48.8973	220.18	70.2074	220.18	83.7969	139.82	48.8973	139.82	70.2074	139.82	83.7969
220.541	48.8302	220.541	70.0668	220.541	83.7299	139.459	48.8302	139.459	70.0668	139.459	83.7299
220.901	48.7627	220.901	69.9252	220.901	83.6624	139.099	48.7627	139.099	69.9252	139.099	83.6624
221.261	48.6946	221.261	69.7824	221.261	83.5944	138.739	48.6946	138.739	69.7824	138.739	83.5944
221.622	48.6261	221.622	69.6386	221.622	83.5259	138.378	48.6261	138.378	69.6386	138.378	83.5259
221.982	48.5571	221.982	69.4938	221.982	83.4569	138.018	48.5571	138.018	69.4938	138.018	83.4569
222.342	48.4877	222.342	69.348	222.342	83.3875	137.658	48.4877	137.658	69.348	137.658	83.3875
222.703	48.4178	222.703	69.2013	222.703	83.3177	137.297	48.4178	137.297	69.2013	137.297	83.3177
223.063	48.3475	223.063	69.0535	223.063	83.2474	136.937	48.3475	136.937	69.0535	136.937	83.2474
223.423	48.2768	223.423	68.9049	223.423	83.1767	136.577	48.2768	136.577	68.9049	136.577	83.1767
223.784	48.2057	223.784	68.7553	223.784	83.1056	136.216	48.2057	136.216	68.7553	136.216	83.1056
224.144	48.1341	224.144	68.6048	224.144	83.0341	135.856	48.1341	135.856	68.6048	135.856	83.0341
224.505	48.0622	224.505	68.4535	224.505	82.9623	135.495	48.0622	135.495	68.4535	135.495	82.9623
224.865	47.99	224.865	68.3014	224.865	82.89	135.135	47.99	135.135	68.3014	135.135	82.89
225	47.9628	225	68.1484	225	82.8628	135	47.9628	135	68.1484	135	82.8628
225.225	47.9173	225.225	67.9947	225.225	82.8174	134.775	47.9173	134.775	67.9947	134.775	82.8174
225.586	47.8443	225.586	67.9368	225.586	82.7445	134.414	47.8443	134.414	67.9368	134.414	82.7445
225.946	47.771	225.946	67.8402	225.946	82.6712	134.054	47.771	134.054	67.8402	134.054	82.6712
226.306	47.6974	226.306	67.6849	226.306	82.5975	133.694	47.6974	133.694	67.6849	133.694	82.5975
226.667	47.6234	226.667	67.529	226.667	82.5236	133.333	47.6234	133.333	67.529	133.333	82.5236
227.027	47.5492	227.027	67.3723	227.027	82.4494	132.973	47.5492	132.973	67.3723	132.973	82.4494
227.387	47.4746	227.387	67.215	227.387	82.3749	132.613	47.4746	132.613	67.215	132.613	82.3749
227.748	47.3998	227.748	67.057	227.748	82.3001	132.252	47.3998	132.252	67.057	132.252	82.3001
228.108	47.3247	228.108	66.8985	228.108	82.225	131.892	47.3247	131.892	66.8985	131.892	82.225
228.468	47.2493	228.468	66.7393	228.468	82.1497	131.532	47.2493	131.532	66.7393	131.532	82.1497
228.829	47.1738	228.829	66.5796	228.829	82.0741	131.171	47.1738	131.171	66.5796	131.171	82.0741
229.189	47.0979	229.189	66.4193	229.189	81.9983	130.811	47.0979	130.811	66.4193	130.811	81.9983
229.55	47.0219	229.55	66.2585	229.55	81.9223	130.45	47.0219	130.45	66.2585	130.45	81.9223
229.91	46.9457	229.91	66.0973	229.91	81.846	130.09	46.9457	130.09	66.0973	130.09	81.846
230.27	46.8692	230.27	65.9356	230.27	81.7696	129.73	46.8692	129.73	65.9356	129.73	81.7696
230.631	46.7926	230.631	65.7734	230.631	81.693	129.369	46.7926	129.369	65.7734	129.369	81.693
230.991	46.7158	230.991	65.6108	230.991	81.6162	129.009	46.7158	129.009	65.6108	129.009	81.6162
231.351	46.6388	231.351	65.4479	231.351	81.5393	128.649	46.6388	128.649	65.4479	128.649	81.5393
231.712	46.5617	231.712	65.2845	231.712	81.4622	128.288	46.5617	128.288	65.2845	128.288	81.4622
232.072	46.4845	232.072	65.1209	232.072	81.385	127.928	46.4845	127.928	65.1209	127.928	81.385
232.432	46.4071	232.432	64.9569	232.432	81.3076	127.568	46.4071	127.568	64.9569	127.568	81.3076
232.793	46.3297	232.793	64.7927	232.793	81.2302	127.207	46.3297	127.207	64.7927	127.207	81.2302
233.153	46.2521	233.153	64.6282	233.153	81.1526	126.847	46.2521	126.847	64.6282	126.847	81.1526
233.514	46.1745	233.514	64.4634	233.514	81.075	126.486	46.1745	126.486	64.4634	126.486	81.075
233.874	46.0967	233.874	64.2985	233.874	80.9973	126.126	46.0967	126.126	64.2985	126.126	80.9973
234.234	46.0189	234.234	64.1334	234.234	80.9195	125.766	46.0189	125.766	64.1334	125.766	80.9195
234.595	45.9411	234.595	63.9681	234.595	80.8417	125.405	45.9411	125.405	63.9681	125.405	80.8417
234.955	45.8632	234.955	63.8027	234.955	80.7638	125.045	45.8632	125.045	63.8027	125.045	80.7638
236.396	45.5517	236.396	63.6372	236.396	80.4523	123.604	45.5517	123.604	63.6372	123.604	80.4523
236.757	45.4738	236.757	62.6437	236.757	80.3744	123.243	45.4738	123.243	62.6437	123.243	80.3744
237.117	45.396	237.117	62.4782	237.117	80.2966	122.883	45.396	122.883	62.4782	122.883	80.2966
237.477	45.3182	237.477	62.3129	237.477	80.2189	122.523	45.3182	122.523	62.3129	122.523	80.2189
237.838	45.2405	237.838	62.1477	237.838	80.1412	122.162	45.2405	122.162	62.1477	122.162	80.1412
238.198	45.1629	238.198	61.9826	238.198	80.0635	121.802	45.1629	121.802	61.9826	121.802	80.0635
238.559	45.0853	238.559	61.8177	238.559	79.986	121.441	45.0853	121.441	61.8177	121.441	79.986
238.919	45.0079	238.919	61.6531	238.919	79.9085	121.081	45.0079	121.081	61.6531	121.081	79.9085
239.279	44.9305	239.279	61.4887	239.279	79.8312	120.721	44.9305	120.721	61.4887	120.721	79.8312
239.64	44.8533	239.64	61.3246	239.64	79.754	120.36	44.8533	120.36	61.3246	120.36	79.754
240	44.7762	240	61.1607	240	79.6769	120	44.7762	120	61.1607	120	79.6769
240.36	44.6993	240.36	60.9972	240.36	79.6	119.64	44.6993	119.64	60.9972	119.64	79.6
240.721	44.6225	240.721	60.834	240.721	79.5232	119.279	44.6225	119.279	60.834	119.279	79.5232
241.081	44.5459	241.081	60.6712	241.081	79.4466	118.919	44.5459	118.919	60.6712	118.919	79.4466
241.441	44.4695	241.441	60.5088	241.441	79.3702	118.559	44.4695	118.559	60.5088	118.559	79.3702
241.802	44.3933	241.802	60.3468	241.802	79.294	118.198	44.3933	118.198	60.3468	118.198	79.294
242.162	44.3173	242.162	60.1852	242.162	79.218	117.838	44.3173	117.838	60.1852	117.838	79.218
242.523	44.2415	242.523	60.0242	242.523	79.1422	117.477	44.2415	117.477	60.0242	117.477	79.1422
242.883	44.166	242.883	59.8636	242.883	79.0666	117.117	44.166	117.117	59.8636	117.117	79.0666
243.243	44.0907	243.243	59.7035	243.243	78.9913	116.757	44.0907	116.757	59.7035	116.757	78.9913
243.604	44.0156	243.604	59.544	243.604	78.9163	116.396	44.0156	116.396	59.544	116.396	78.9163
243.964	43.9409	243.964	59.3851	243.964	78.8415	116.036	43.9409	116.036	59.3851	116.036	78.8415
244.324	43.8664	244.324	59.2268	244.324	78.767	115.676	43.8664	115.676	59.2268	115.676	78.767
244.685	43.7922	244.685	59.0691	244.685	78.6928	115.315	43.7922	115.315	59.0691	115.315	78.6928
245.045	43.7182	245.045	58.912	245.045	78.6189	114.955	43.7182	114.955	58.912	114.955	78.6189
245.405	43.6447	245.405	58.7556	245.405	78.5453	114.595	43.6447	114.595	58.7556	114.595	78.5453
245.766	43.5714	245.766	58.5999	245.766	78.472	114.234	43.5714	114.234	58.5999	114.234	78.472
246.126	43.4985	246.126	58.445	246.126	78.3991	113.874	43.4985	113.874	58.445	113.874	78.3991
246.486	43.4259	246.486	58.2908	246.486	78.3265	113.514	43.4259	113.514	58.2908	113.514	78.3265
246.847	43.3537	246.847	58.1373	246.847	78.2543	113.153	43.3537	113.153	58.1373	113.153	78.2543
247.207	43.2819	247.207	57.9847	247.207	78.1824	112.793	43.2819	112.793	57.9847	112.793	78.1824
247.5	43.2238	247.5	57.8329	247.5	78.1243	112.5	43.2238	112.5	57.8329	112.5	78.1243
247.568	43.2104	247.568	57.6819	247.568	78.111	112.432	43.2104	112.432	57.6819	112.432	78.111
247.928	43.1394	247.928	57.5318	247.928	78.0399	112.072	43.1394	112.072	57.5318	112.072	78.0399
248.288	43.0687	248.288	57.3826	248.288	77.9692	111.712	43.0687	111.712	57.3826	111.712	77.9692
248.649	42.9985	248.649	57.2343	248.649	77.899	111.351	42.9985	111.351	57.2343	111.351	77.899
249.009	42.9287	249.009	57.0869	249.009	77.8292	110.991	42.9287	110.991	57.0869	110.991	77.8292
249.369	42.8594	249.369	56.9405	249.369	77.7598	110.631	42.8594	110.631	56.9405	110.631	77.7598
249.73	42.7905	249.73	56.7951	249.73	77.6909	110.27	42.7905	110.27	56.7951	110.27	77.6909
250.09	42.722	250.09	56.6507	250.09	77.6224	109.91	42.722	109.91	56.6507	109.91	77.6224
250.45	42.654	250.45	56.5073	250.45	77.5545	109.55	42.654	109.55	56.5073	109.55	77.5545
250.811	42.5866	250.811	56.365	250.811	77.4869	109.189	42.5866	109.189	56.365	109.189	77.4869
251.171	42.5196	251.171	56.2238	251.171	77.4199	108.829	42.5196	108.829	56.2238	108.829	77.4199
251.532	42.4531	251.532	56.0836	251.532	77.3534	108.468	42.4531	108.468	56.0836	108.468	77.3534
251.892	42.3871	251.892	55.9446	251.892	77.2875	108.108	42.3871	108.108	55.9446	108.108	77.2875
252.252	42.3217	252.252	55.8068	252.252	77.222	107.748	42.3217	107.748	55.8068	107.748	77.222
252.613	42.2568	252.613	55.6701	252.613	77.1571	107.387	42.2568	107.387	55.6701	107.387	77.1571
252.973	42.1924	252.973	55.5345	252.973	77.0927	107.027	42.1924	107.027	55.5345	107.027	77.0927
253.333	42.1286	253.333	55.4002	253.333	77.0289	106.667	42.1286	106.667	55.4002	106.667	77.0289
253.694	42.0654	253.694	55.2672	253.694	76.9656	106.306	42.0654	106.306	55.2672	106.306	76.9656
254.054	42.0027	254.054	55.1353	254.054	76.9029	105.946	42.0027	105.946	55.1353	105.946	76.9029
254.414	41.9407	254.414	55.0048	254.414	76.8408	105.586	41.9407	105.586	55.0048	105.586	76.8408
254.775	41.8792	254.775	54.9238	254.775	76.7793	105.225	41.8792	105.225	54.9238	105.225	76.7793
255.135	41.8184	255.135	54.8755	255.135	76.7184	104.865	41.8184	104.865	54.8755	104.865	76.7184
255.495	41.7581	255.495	54.7475	255.495	76.6582	104.504	41.7581	104.504	54.7475	104.504	76.6582
255.856	41.6985	255.856	54.6209	255.856	76.5985	104.144	41.6985	104.144	54.6209	104.144	76.5985
256.216	41.6395	256.216	54.4957	256.216	76.5395	103.784	41.6395	103.784	54.4957	103.784	76.5395
256.577	41.5812	256.577	54.3718	256.577	76.4811	103.423	41.5812	103.423	54.3718	103.423	76.4811
256.937	41.5235	256.937	54.2493	256.937	76.4234	103.063	41.5235	103.063	54.2493	103.063	76.4234
257.297	41.4665	257.297	54.1282	257.297	76.3664	102.703	41.4665	102.703	54.1282	102.703	76.3664
257.658	41.4101	257.658	54.0085	257.658	76.31	102.342	41.4101	102.342	54.0085	102.342	76.31
258.018	41.3544	258.018	53.8903	258.018	76.2543	101.982	41.3544	101.982	53.8903	101.982	76.2543
258.378	41.2995	258.378	53.7736	258.378	76.1993	101.622	41.2995	101.622	53.7736	101.622	76.1993
258.739	41.2452	258.739	53.6583	258.739	76.1449	101.261	41.2452	101.261	53.6583	101.261	76.1449
259.099	41.1916	259.099	53.5446	259.099	76.0913	100.901	41.1916	100.901	53.5446	100.901	76.0913
259.459	41.1387	259.459	53.4324	259.459	76.0384	100.541	41.1387	100.541	53.4324	100.541	76.0384
259.82	41.0866	259.82	53.3217	259.82	75.9863	100.18	41.0866	100.18	53.3217	100.18	75.9863
260.18	41.0352	260.18	53.2126	260.18	75.9348	99.8198	41.0352	99.8198	53.2126	99.8198	75.9348
260.541	40.9845	260.541	53.105	260.541	75.8841	99.4595	40.9845	99.4595	53.105	99.4595	75.8841
260.901	40.9346	260.901	52.9991	260.901	75.8342	99.0991	40.9346	99.0991	52.9991	99.0991	75.8342
261.261	40.8855	261.261	52.8947	261.261	75.785	98.7387	40.8855	98.7387	52.8947	98.7387	75.785
261.622	40.8371	261.622	52.792	261.622	75.7366	98.3784	40.8371	98.3784	52.792	98.3784	75.7366
261.982	40.7895	261.982	52.6909	261.982	75.6889	98.018	40.7895	98.018	52.6909	98.018	75.6889
262.342	40.7426	262.342	52.5915	262.342	75.642	97.6577	40.7426	97.6577	52.5915	97.6577	75.642
262.703	40.6966	262.703	52.4938	262.703	75.5959	97.2973	40.6966	97.2973	52.4938	97.2973	75.5959
263.063	40.6513	263.063	52.3977	263.063	75.5506	96.9369	40.6513	96.9369	52.3977	96.9369	75.5506
263.423	40.6068	263.423	52.3034	263.423	75.5061	96.5766	40.6068	96.5766	52.3034	96.5766	75.5061
263.784	40.5632	263.784	52.2107	263.784	75.4624	96.2162	40.5632	96.2162	52.2107	96.2162	75.4624
264.144	40.5203	264.144	52.1198	264.144	75.4196	95.8559	40.5203	95.8559	52.1198	95.8559	75.4196
264.505	40.4783	264.505	52.0307	264.505	75.3775	95.4955	40.4783	95.4955	52.0307	95.4955	75.3775
264.865	40.4371	264.865	51.9433	264.865	75.3363	95.1351	40.4371	95.1351	51.9433	95.1351	75.3363
265.225	40.3968	265.225	51.8577	265.225	75.2959	94.7748	40.3968	94.7748	51.8577	94.7748	75.2959
265.586	40.3573	265.586	51.7739	265.586	75.2563	94.4144	40.3573	94.4144	51.7739	94.4144	75.2563
265.946	40.3186	265.946	51.6919	265.946	75.2176	94.0541	40.3186	94.0541	51.6919	94.0541	75.2176
266.306	40.2808	266.306	51.6117	266.306	75.1798	93.6937	40.2808	93.6937	51.6117	93.6937	75.1798
266.667	40.2439	266.667	51.5333	266.667	75.1428	93.3333	40.2439	93.3333	51.5333	93.3333	75.1428
267.027	40.2078	267.027	51.4568	267.027	75.1067	92.973	40.2078	92.973	51.4568	92.973	75.1067
267.387	40.1726	267.387	51.3822	267.387	75.0714	92.6126	40.1726	92.6126	51.3822	92.6126	75.0714
267.748	40.1382	267.748	51.3094	267.748	75.037	92.2523	40.1382	92.2523	51.3094	92.2523	75.037
268.108	40.1048	268.108	51.2384	268.108	75.0035	91.8919	40.1048	91.8919	51.2384	91.8919	75.0035
268.468	40.0722	268.468	51.1694	268.468	74.9709	91.5315	40.0722	91.5315	51.1694	91.5315	74.9709
268.829	40.0405	268.829	51.1022	268.829	74.9392	91.1712	40.0405	91.1712	51.1022	91.1712	74.9392
269.189	40.0098	269.189	51.037	269.189	74.9084	90.8108	40.0098	90.8108	51.037	90.8108	74.9084
269.55	39.9799	269.55	50.9737	269.55	74.8784	90.4505	39.9799	90.4505	50.9737	90.4505	74.8784
269.91	39.9509	269.91	50.9123	269.91	74.8494	90.0901	39.9509	90.0901	50.9123	90.0901	74.8494
270	39.9438	270	50.8973	270	74.8423	90	39.9438	90	50.8973	90	74.8423
270.27	39.9229	270.27	50.8529	270.27	74.8213	89.7297	39.9229	89.7297	50.8529	89.7297	74.8213
270.631	39.8957	270.631	50.7954	270.631	74.7941	89.3694	39.8957	89.3694	50.7954	89.3694	74.7941
270.991	39.8695	270.991	50.7399	270.991	74.7679	89.009	39.8695	89.009	50.7399	89.009	74.7679
271.351	39.8442	271.351	50.6863	271.351	74.7425	88.6487	39.8442	88.6487	50.6863	88.6487	74.7425
271.712	39.8199	271.712	50.6347	271.712	74.7181	88.2883	39.8199	88.2883	50.6347	88.2883	74.7181
272.072	39.7964	272.072	50.5851	272.072	74.6946	87.9279	39.7964	87.9279	50.5851	87.9279	74.6946
272.432	39.7739	272.432	50.5375	272.432	74.6721	87.5676	39.7739	87.5676	50.5375	87.5676	74.6721
272.793	39.7524	272.793	50.4919	272.793	74.6505	87.2072	39.7524	87.2072	50.4919	87.2072	74.6505
273.153	39.7318	273.153	50.4483	273.153	74.6298	86.8469	39.7318	86.8469	50.4483	86.8469	74.6298
273.514	39.7121	273.514	50.4067	273.514	74.6101	86.4865	39.7121	86.4865	50.4067	86.4865	74.6101
273.874	39.6934	273.874	50.3672	273.874	74.5914	86.1261	39.6934	86.1261	50.3672	86.1261	74.5914
274.234	39.6756	274.234	50.3296	274.234	74.5735	85.7658	39.6756	85.7658	50.3296	85.7658	74.5735
274.595	39.6588	274.595	50.2941	274.595	74.5567	85.4054	39.6588	85.4054	50.2941	85.4054	74.5567
274.955	39.643	274.955	50.2606	274.955	74.5408	85.0451	39.643	85.0451	50.2606	85.0451	74.5408
275.315	39.6281	275.315	50.2292	275.315	74.5259	84.6847	39.6281	84.6847	50.2292	84.6847	74.5259
275.676	39.6142	275.676	50.1998	275.676	74.5119	84.3243	39.6142	84.3243	50.1998	84.3243	74.5119
276.036	39.6012	276.036	50.1725	276.036	74.4989	83.964	39.6012	83.964	50.1725	83.964	74.4989
276.396	39.5892	276.396	50.1472	276.396	74.4868	83.6036	39.5892	83.6036	50.1472	83.6036	74.4868
276.757	39.5782	276.757	50.124	276.757	74.4757	83.2432	39.5782	83.2432	50.124	83.2432	74.4757
277.117	39.5682	277.117	50.1028	277.117	74.4656	82.8829	39.5682	82.8829	50.1028	82.8829	74.4656
277.477	39.5591	277.477	50.0838	277.477	74.4565	82.5225	39.5591	82.5225	50.0838	82.5225	74.4565
277.838	39.551	277.838	50.0667	277.838	74.4484	82.1622	39.551	82.1622	50.0667	82.1622	74.4484
278.198	39.5439	278.198	50.0518	278.198	74.4412	81.8018	39.5439	81.8018	50.0518	81.8018	74.4412
278.559	39.5377	278.559	50.0389	278.559	74.435	81.4414	39.5377	81.4414	50.0389	81.4414	74.435
278.919	39.5325	278.919	50.0282	278.919	74.4297	81.0811	39.5325	81.0811	50.0282	81.0811	74.4297
279.279	39.5283	279.279	50.0195	279.279	74.4255	80.7207	39.5283	80.7207	50.0195	80.7207	74.4255
279.64	39.5251	279.64	50.0129	279.64	74.4222	80.3604	39.5251	80.3604	50.0129	80.3604	74.4222
280	39.5229	280	50.0083	280	74.4199	80	39.5229	80	50.0083	80	74.4199
280.36	39.5216	280.36	50.0059	280.36	74.4186	79.6396	39.5216	79.6396	50.0059	79.6396	74.4186
280.721	39.5213	280.721	50.0055	280.721	74.4183	79.2793	39.5213	79.2793	50.0055	79.2793	74.4183
281.081	39.522	281.081	50.0072	281.081	74.4189	78.9189	39.522	78.9189	50.0072	78.9189	74.4189
281.441	39.5237	281.441	50.011	281.441	74.4205	78.5586	39.5237	78.5586	50.011	78.5586	74.4205
281.802	39.5264	281.802	50.0169	281.802	74.4231	78.1982	39.5264	78.1982	50.0169	78.1982	74.4231
282.162	39.53	282.162	50.0248	282.162	74.4267	77.8378	39.53	77.8378	50.0248	77.8378	74.4267
282.523	39.5346	282.523	50.0349	282.523	74.4313	77.4775	39.5346	77.4775	50.0349	77.4775	74.4313
282.883	39.5402	282.883	50.047	282.883	74.4368	77.1171	39.5402	77.1171	50.047	77.1171	74.4368
283.243	39.5468	283.243	50.0612	283.243	74.4433	76.7568	39.5468	76.7568	50.0612	76.7568	74.4433
283.604	39.5543	283.604	50.0775	283.604	74.4508	76.3964	39.5543	76.3964	50.0775	76.3964	74.4508
283.964	39.5629	283.964	50.0958	283.964	74.4593	76.036	39.5629	76.036	50.0958	76.036	74.4593
284.324	39.5724	284.324	50.1162	284.324	74.4687	75.6757	39.5724	75.6757	50.1162	75.6757	74.4687
284.685	39.5828	284.685	50.1387	284.685	74.4792	75.3153	39.5828	75.3153	50.1387	75.3153	74.4792
285.045	39.5943	285.045	50.16	285.045	74.4905	74.9549	39.5943	74.9549	50.16	74.9549	74.4905
285.405	39.6067	285.405	50.1632	285.405	74.5029	74.5946	39.6067	74.5946	50.1632	74.5946	74.5029
285.766	39.6201	285.766	50.1898	285.766	74.5162	74.2342	39.6201	74.2342	50.1898	74.2342	74.5162
286.126	39.6344	286.126	50.2185	286.126	74.5305	73.8739	39.6344	73.8739	50.2185	73.8739	74.5305
286.486	39.6497	286.486	50.2492	286.486	74.5457	73.5135	39.6497	73.5135	50.2492	73.5135	74.5457
286.847	39.666	286.847	50.2819	286.847	74.5619	73.1531	39.666	73.1531	50.2819	73.1531	74.5619
287.207	39.6832	287.207	50.3167	287.207	74.5791	72.7928	39.6832	72.7928	50.3167	72.7928	74.5791
287.568	39.7013	287.568	50.3535	287.568	74.5972	72.4324	39.7013	72.4324	50.3535	72.4324	74.5972
287.928	39.7205	287.928	50.3924	287.928	74.6163	72.0721	39.7205	72.0721	50.3924	72.0721	74.6163
288.288	39.7405	288.288	50.4333	288.288	74.6363	71.7117	39.7405	71.7117	50.4333	71.7117	74.6363
288.649	39.7615	288.649	50.4762	288.649	74.6573	71.3513	39.7615	71.3513	50.4762	71.3513	74.6573
289.009	39.7835	289.009	50.5211	289.009	74.6792	70.991	39.7835	70.991	50.5211	70.991	74.6792
289.369	39.8064	289.369	50.568	289.369	74.702	70.6306	39.8064	70.6306	50.568	70.6306	74.702
289.73	39.8302	289.73	50.6168	289.73	74.7258	70.2703	39.8302	70.2703	50.6168	70.2703	74.7258
290.09	39.855	290.09	50.6677	290.09	74.7505	69.9099	39.855	69.9099	50.6677	69.9099	74.7505
290.45	39.8807	290.45	50.7206	290.45	74.7761	69.5495	39.8807	69.5495	50.7206	69.5495	74.7761
290.811	39.9073	290.811	50.7754	290.811	74.8027	69.1892	39.9073	69.1892	50.7754	69.1892	74.8027
291.171	39.9348	291.171	50.8322	291.171	74.8301	68.8288	39.9348	68.8288	50.8322	68.8288	74.8301
291.532	39.9633	291.532	50.8909	291.532	74.8585	68.4685	39.9633	68.4685	50.8909	68.4685	74.8585
291.892	39.9926	291.892	50.9516	291.892	74.8878	68.1081	39.9926	68.1081	50.9516	68.1081	74.8878
292.252	40.0229	292.252	51.0143	292.252	74.918	67.7477	40.0229	67.7477	51.0143	67.7477	74.918
292.5	40.0442	292.5	51.0788	292.5	74.9393	67.5	40.0442	67.5	51.0788	67.5	74.9393
292.613	40.054	292.613	51.1453	292.613	74.9492	67.3874	40.054	67.3874	51.1453	67.3874	74.9492
292.973	40.0861	292.973	51.2136	292.973	74.9811	67.027	40.0861	67.027	51.2136	67.027	74.9811
293.333	40.1191	293.333	51.2839	293.333	75.014	66.6667	40.1191	66.6667	51.2839	66.6667	75.014
293.694	40.1529	293.694	51.356	293.694	75.0478	66.3063	40.1529	66.3063	51.356	66.3063	75.0478
294.054	40.1876	294.054	51.43	294.054	75.0825	65.9459	40.1876	65.9459	51.43	65.9459	75.0825
294.414	40.2232	294.414	51.5059	294.414	75.118	65.5856	40.2232	65.5856	51.5059	65.5856	75.118
294.775	40.2596	294.775	51.5836	294.775	75.1544	65.2252	40.2596	65.2252	51.5836	65.2252	75.1544
295.135	40.297	295.135	51.6631	295.135	75.1917	64.8649	40.297	64.8649	51.6631	64.8649	75.1917
295.495	40.3351	295.495	51.7445	295.495	75.2298	64.5045	40.3351	64.5045	51.7445	64.5045	75.2298
295.856	40.3742	295.856	51.8277	295.856	75.2688	64.1441	40.3742	64.1441	51.8277	64.1441	75.2688
296.216	40.414	296.216	51.9126	296.216	75.3086	63.7838	40.414	63.7838	51.9126	63.7838	75.3086
296.577	40.4547	296.577	51.9994	296.577	75.3493	63.4234	40.4547	63.4234	51.9994	63.4234	75.3493
296.937	40.4963	296.937	52.0879	296.937	75.3908	63.0631	40.4963	63.0631	52.0879	63.0631	75.3908
297.297	40.5387	297.297	52.1782	297.297	75.4331	62.7027	40.5387	62.7027	52.1782	62.7027	75.4331
297.658	40.5819	297.658	52.2702	297.658	75.4762	62.3423	40.5819	62.3423	52.2702	62.3423	75.4762
298.018	40.6258	298.018	52.3639	298.018	75.5202	61.982	40.6258	61.982	52.3639	61.982	75.5202
298.378	40.6707	298.378	52.4594	298.378	75.5649	61.6216	40.6707	61.6216	52.4594	61.6216	75.5649
298.739	40.7163	298.739	52.5565	298.739	75.6105	61.2613	40.7163	61.2613	52.5565	61.2613	75.6105
299.099	40.7627	299.099	52.6553	299.099	75.6568	60.9009	40.7627	60.9009	52.6553	60.9009	75.6568
299.459	40.8098	299.459	52.7558	299.459	75.7039	60.5405	40.8098	60.5405	52.7558	60.5405	75.7039
299.82	40.8578	299.82	52.858	299.82	75.7519	60.1802	40.8578	60.1802	52.858	60.1802	75.7519
300.18	40.9065	300.18	52.9096	300.18	75.8005	59.8198	40.9065	59.8198	52.9096	59.8198	75.8005
300.541	40.956	300.541	52.9617	300.541	75.85	59.4595	40.956	59.4595	52.9617	59.4595	75.85
300.901	41.0062	300.901	53.0671	300.901	75.9001	59.0991	41.0062	59.0991	53.0671	59.0991	75.9001
301.261	41.0572	301.261	53.1741	301.261	75.9511	58.7387	41.0572	58.7387	53.1741	58.7387	75.9511
301.622	41.1089	301.622	53.2826	301.622	76.0028	58.3784	41.1089	58.3784	53.2826	58.3784	76.0028
301.982	41.1614	301.982	53.3928	301.982	76.0551	58.018	41.1614	58.018	53.3928	58.018	76.0551
302.342	41.2145	302.342	53.5044	302.342	76.1083	57.6577	41.2145	57.6577	53.5044	57.6577	76.1083
302.703	41.2684	302.703	53.6176	302.703	76.1621	57.2973	41.2684	57.2973	53.6176	57.2973	76.1621
303.063	41.323	303.063	53.7324	303.063	76.2166	56.9369	41.323	56.9369	53.7324	56.9369	76.2166
303.423	41.3783	303.423	53.8486	303.423	76.2719	56.5766	41.3783	56.5766	53.8486	56.5766	76.2719
303.784	41.4342	303.784	53.9663	303.784	76.3278	56.2162	41.4342	56.2162	53.9663	56.2162	76.3278
304.144	41.4909	304.144	54.0854	304.144	76.3844	55.8559	41.4909	55.8559	54.0854	55.8559	76.3844
304.505	41.5482	304.505	54.206	304.505	76.4416	55.4955	41.5482	55.4955	54.206	55.4955	76.4416
304.865	41.6062	304.865	54.328	304.865	76.4996	55.1351	41.6062	55.1351	54.328	55.1351	76.4996
305.225	41.6648	305.225	54.4514	305.225	76.5581	54.7748	41.6648	54.7748	54.4514	54.7748	76.5581
305.586	41.724	305.586	54.5762	305.586	76.6174	54.4144	41.724	54.4144	54.5762	54.4144	76.6174
305.946	41.7839	305.946	54.7023	305.946	76.6772	54.054	41.7839	54.054	54.7023	54.054	76.6772
306.306	41.8444	306.306	54.8298	306.306	76.7377	53.6937	41.8444	53.6937	54.8298	53.6937	76.7377
306.667	41.9056	306.667	54.9586	306.667	76.7988	53.3333	41.9056	53.3333	54.9586	53.3333	76.7988
307.027	41.9673	307.027	55.0887	307.027	76.8605	52.973	41.9673	52.973	55.0887	52.973	76.8605
307.387	42.0296	307.387	55.2201	307.387	76.9227	52.6126	42.0296	52.6126	55.2201	52.6126	76.9227
307.748	42.0925	307.748	55.3527	307.748	76.9856	52.2522	42.0925	52.2522	55.3527	52.2522	76.9856
308.108	42.156	308.108	55.4866	308.108	77.049	51.8919	42.156	51.8919	55.4866	51.8919	77.049
308.468	42.22	308.468	55.6217	308.468	77.113	51.5315	42.22	51.5315	55.6217	51.5315	77.113
308.829	42.2846	308.829	55.758	308.829	77.1776	51.1712	42.2846	51.1712	55.758	51.1712	77.1776
309.189	42.3498	309.189	55.8954	309.189	77.2427	50.8108	42.3498	50.8108	55.8954	50.8108	77.2427
309.55	42.4154	309.55	56.034	309.55	77.3083	50.4504	42.4154	50.4504	56.034	50.4504	77.3083
309.91	42.4816	309.91	56.1738	309.91	77.3745	50.0901	42.4816	50.0901	56.1738	50.0901	77.3745
310.27	42.5483	310.27	56.3146	310.27	77.4411	49.7297	42.5483	49.7297	56.3146	49.7297	77.4411
310.631	42.6155	310.631	56.4566	310.631	77.5083	49.3694	42.6155	49.3694	56.4566	49.3694	77.5083
310.991	42.6832	310.991	56.5996	310.991	77.576	49.009	42.6832	49.009	56.5996	49.009	77.576
311.351	42.7514	311.351	56.7436	311.351	77.6441	48.6487	42.7514	48.6487	56.7436	48.6487	77.6441
311.712	42.82	311.712	56.8886	311.712	77.7127	48.2883	42.82	48.2883	56.8886	48.2883	77.7127
312.072	42.8891	312.072	57.0347	312.072	77.7818	47.9279	42.8891	47.9279	57.0347	47.9279	77.7818
312.432	42.9587	312.432	57.1817	312.432	77.8513	47.5676	42.9587	47.5676	57.1817	47.5676	77.8513
312.793	43.0287	312.793	57.3297	312.793	77.9212	47.2072	43.0287	47.2072	57.3297	47.2072	77.9212
313.153	43.0991	313.153	57.4786	313.153	77.9916	46.8469	43.0991	46.8469	57.4786	46.8469	77.9916
313.514	43.1699	313.514	57.6283	313.514	78.0624	46.4865	43.1699	46.4865	57.6283	46.4865	78.0624
313.874	43.2411	313.874	57.779	313.874	78.1336	46.1261	43.2411	46.1261	57.779	46.1261	78.1336
314.234	43.3127	314.234	57.9305	314.234	78.2052	45.7658	43.3127	45.7658	57.9305	45.7658	78.2052
314.595	43.3847	314.595	58.0829	314.595	78.2772	45.4054	43.3847	45.4054	58.0829	45.4054	78.2772
314.955	43.4571	314.955	58.2361	314.955	78.3495	45.0451	43.4571	45.0451	58.2361	45.0451	78.3495
315	43.4661	315	58.39	315	78.3585	45	43.4661	45	58.39	45	78.3585
315.315	43.5298	315.315	58.4093	315.315	78.4222	44.6847	43.5298	44.6847	58.4093	44.6847	78.4222
315.676	43.6029	315.676	58.5447	315.676	78.4952	44.3243	43.6029	44.3243	58.5447	44.3243	78.4952
316.036	43.6763	316.036	58.7001	316.036	78.5686	43.964	43.6763	43.964	58.7001	43.964	78.5686
316.396	43.75	316.396	58.8563	316.396	78.6423	43.6036	43.75	43.6036	58.8563	43.6036	78.6423
316.757	43.824	316.757	59.0131	316.757	78.7163	43.2432	43.824	43.2432	59.0131	43.2432	78.7163
317.117	43.8984	317.117	59.1705	317.117	78.7906	42.8829	43.8984	42.8829	59.1705	42.8829	78.7906
317.477	43.973	317.477	59.3287	317.477	78.8652	42.5225	43.973	42.5225	59.3287	42.5225	78.8652
317.838	44.0479	317.838	59.4874	317.838	78.9401	42.1622	44.0479	42.1622	59.4874	42.1622	78.9401
318.198	44.123	318.198	59.6467	318.198	79.0152	41.8018	44.123	41.8018	59.6467	41.8018	79.0152
318.559	44.1985	318.559	59.8065	318.559	79.0906	41.4414	44.1985	41.4414	59.8065	41.4414	79.0906
318.919	44.2741	318.919	59.9669	318.919	79.1662	41.0811	44.2741	41.0811	59.9669	41.0811	79.1662
319.279	44.35	319.279	60.1278	319.279	79.2421	40.7207	44.35	40.7207	60.1278	40.7207	79.2421
319.64	44.4261	319.64	60.2892	319.64	79.3182	40.3604	44.4261	40.3604	60.2892	40.3604	79.3182
320	44.5024	320	60.4511	320	79.3944	40	44.5024	40	60.4511	40	79.3944
320.36	44.5789	320.36	60.6133	320.36	79.4709	39.6396	44.5789	39.6396	60.6133	39.6396	79.4709
320.721	44.6555	320.721	60.776	320.721	79.5476	39.2793	44.6555	39.2793	60.776	39.2793	79.5476
321.081	44.7324	321.081	60.9391	321.081	79.6244	38.9189	44.7324	38.9189	60.9391	38.9189	79.6244
321.441	44.8094	321.441	61.1025	321.441	79.7014	38.5586	44.8094	38.5586	61.1025	38.5586	79.7014
321.802	44.8865	321.802	61.2662	321.802	79.7785	38.1982	44.8865	38.1982	61.2662	38.1982	79.7785
322.162	44.9638	322.162	61.4302	322.162	79.8557	37.8378	44.9638	37.8378	61.4302	37.8378	79.8557
322.523	45.0412	322.523	61.5945	322.523	79.9331	37.4775	45.0412	37.4775	61.5945	37.4775	79.9331
322.883	45.1187	322.883	61.7591	322.883	80.0106	37.1171	45.1187	37.1171	61.7591	37.1171	80.0106
323.243	45.1962	323.243	61.9239	323.243	80.0881	36.7568	45.1962	36.7568	61.9239	36.7568	80.0881
323.604	45.2739	323.604	62.0889	323.604	80.1658	36.3964	45.2739	36.3964	62.0889	36.3964	80.1658
323.964	45.3516	323.964	62.254	323.964	80.2435	36.036	45.3516	36.036	62.254	36.036	80.2435
324.324	45.4294	324.324	62.4193	324.324	80.3213	35.6757	45.4294	35.6757	62.4193	35.6757	80.3213
324.685	45.5073	324.685	62.5847	324.685	80.3991	35.3153	45.5073	35.3153	62.5847	35.3153	80.3991
326.486	45.8967	326.486	63.7438	326.486	80.7886	33.5135	45.8967	33.5135	63.7438	33.5135	80.7886
326.847	45.9746	326.847	63.9093	326.847	80.8664	33.1531	45.9746	33.1531	63.9093	33.1531	80.8664
327.207	46.0524	327.207	64.0746	327.207	80.9442	32.7928	46.0524	32.7928	64.0746	32.7928	80.9442
327.568	46.1302	327.568	64.2397	327.568	81.022	32.4324	46.1302	32.4324	64.2397	32.4324	81.022
327.928	46.2079	327.928	64.4047	327.928	81.0996	32.0721	46.2079	32.0721	64.4047	32.0721	81.0996
328.288	46.2855	328.288	64.5696	328.288	81.1773	31.7117	46.2855	31.7117	64.5696	31.7117	81.1773
328.649	46.363	328.649	64.7341	328.649	81.2548	31.3514	46.363	31.3514	64.7341	31.3514	81.2548
329.009	46.4404	329.009	64.8985	329.009	81.3322	30.991	46.4404	30.991	64.8985	30.991	81.3322
329.369	46.5177	329.369	65.0625	329.369	81.4095	30.6306	46.5177	30.6306	65.0625	30.6306	81.4095
329.73	46.5949	329.73	65.1854	329.73	81.4867	30.2703	46.5949	30.2703	65.1854	30.2703	81.4867
330.09	46.6719	330.09	65.2263	330.09	81.5637	29.9099	46.6719	29.9099	65.2263	29.9099	81.5637
330.45	46.7488	330.45	65.3898	330.45	81.6406	29.5495	46.7488	29.5495	65.3898	29.5495	81.6406
330.811	46.8255	330.811	65.5528	330.811	81.7173	29.1892	46.8255	29.1892	65.5528	29.1892	81.7173
331.171	46.9021	331.171	65.7156	331.171	81.7939	28.8288	46.9021	28.8288	65.7156	28.8288	81.7939
331.532	46.9785	331.532	65.8779	331.532	81.8702	28.4685	46.9785	28.4685	65.8779	28.4685	81.8702
331.892	47.0546	331.892	66.0398	331.892	81.9464	28.1081	47.0546	28.1081	66.0398	28.1081	81.9464
332.252	47.1306	332.252	66.2012	332.252	82.0224	27.7477	47.1306	27.7477	66.2012	27.7477	82.0224
332.613	47.2063	332.613	66.3621	332.613	82.0981	27.3874	47.2063	27.3874	66.3621	27.3874	82.0981
332.973	47.2818	332.973	66.5226	332.973	82.1736	27.027	47.2818	27.027	66.5226	27.027	82.1736
333.333	47.357	333.333	66.6825	333.333	82.2488	26.6667	47.357	26.6667	66.6825	26.6667	82.2488
333.694	47.432	333.694	66.8419	333.694	82.3238	26.3063	47.432	26.3063	66.8419	26.3063	82.3238
334.054	47.5067	334.054	67.0006	334.054	82.3985	25.9459	47.5067	25.9459	67.0006	25.9459	82.3985
334.414	47.5811	334.414	67.1588	334.414	82.473	25.5856	47.5811	25.5856	67.1588	25.5856	82.473
334.775	47.6553	334.775	67.3164	334.775	82.5471	25.2252	47.6553	25.2252	67.3164	25.2252	82.5471
335.135	47.7291	335.135	67.4733	335.135	82.6209	24.8649	47.7291	24.8649	67.4733	24.8649	82.6209
335.495	47.8026	335.495	67.6295	335.495	82.6945	24.5045	47.8026	24.5045	67.6295	24.5045	82.6945
335.856	47.8758	335.856	67.785	335.856	82.7676	24.1441	47.8758	24.1441	67.785	24.1441	82.7676
336.216	47.9486	336.216	67.9398	336.216	82.8405	23.7838	47.9486	23.7838	67.9398	23.7838	82.8405
336.577	48.0211	336.577	68.0938	336.577	82.913	23.4234	48.0211	23.4234	68.0938	23.4234	82.913
336.937	48.0932	336.937	68.247	336.937	82.9851	23.0631	48.0932	23.0631	68.247	23.0631	82.9851
337.297	48.1649	337.297	68.3995	337.297	83.0568	22.7027	48.1649	22.7027	68.3995	22.7027	83.0568
337.5	48.2051	337.5	68.5511	337.5	83.097	22.5	48.2051	22.5	68.5511	22.5	83.097
337.658	48.2363	337.658	68.7018	337.658	83.1282	22.3423	48.2363	22.3423	68.7018	22.3423	83.1282
338.018	48.3072	338.018	68.8517	338.018	83.1992	21.982	48.3072	21.982	68.8517	21.982	83.1992
338.378	48.3778	338.378	69.0007	338.378	83.2697	21.6216	48.3778	21.6216	69.0007	21.6216	83.2697
338.739	48.4479	338.739	69.1488	338.739	83.3399	21.2613	48.4479	21.2613	69.1488	21.2613	83.3399
339.099	48.5176	339.099	69.2959	339.099	83.4096	20.9009	48.5176	20.9009	69.2959	20.9009	83.4096
339.459	48.5868	339.459	69.442	339.459	83.4788	20.5405	48.5868	20.5405	69.442	20.5405	83.4788
339.82	48.6556	339.82	69.5872	339.82	83.5476	20.1802	48.6556	20.1802	69.5872	20.1802	83.5476
340.18	48.7239	340.18	69.7313	340.18	83.616	19.8198	48.7239	19.8198	69.7313	19.8198	83.616
340.541	48.7918	340.541	69.8744	340.541	83.6839	19.4595	48.7918	19.4595	69.8744	19.4595	83.6839
340.901	48.8591	340.901	70.0165	340.901	83.7512	19.0991	48.8591	19.0991	70.0165	19.0991	83.7512
341.261	48.926	341.261	70.1575	341.261	83.8181	18.7387	48.926	18.7387	70.1575	18.7387	83.8181
341.622	48.9924	341.622	70.2973	341.622	83.8845	18.3784	48.9924	18.3784	70.2973	18.3784	83.8845
341.982	49.0582	341.982	70.436	341.982	83.9504	18.018	49.0582	18.018	70.436	18.018	83.9504
342.342	49.1235	342.342	70.5736	342.342	84.0157	17.6577	49.1235	17.6577	70.5736	17.6577	84.0157
342.703	49.1883	342.703	70.71	342.703	84.0805	17.2973	49.1883	17.2973	70.71	17.2973	84.0805
343.063	49.2525	343.063	70.8453	343.063	84.1447	16.9369	49.2525	16.9369	70.8453	16.9369	84.1447
343.423	49.3162	343.423	70.9793	343.423	84.2084	16.5766	49.3162	16.5766	70.9793	16.5766	84.2084
343.784	49.3792	343.784	71.112	343.784	84.2715	16.2162	49.3792	16.2162	71.112	16.2162	84.2715
344.144	49.4417	344.144	71.2435	344.144	84.334	15.8559	49.4417	15.8559	71.2435	15.8559	84.334
344.505	49.5037	344.505	71.3738	344.505	84.396	15.4955	49.5037	15.4955	71.3738	15.4955	84.396
344.865	49.565	344.865	71.4223	344.865	84.4573	15.1351	49.565	15.1351	71.4223	15.1351	84.4573
345.225	49.6257	345.225	71.5027	345.225	84.5181	14.7748	49.6257	14.7748	71.5027	14.7748	84.5181
345.586	49.6858	345.586	71.6304	345.586	84.5782	14.4144	49.6858	14.4144	71.6304	14.4144	84.5782
345.946	49.7452	345.946	71.7566	345.946	84.6377	14.0541	49.7452	14.0541	71.7566	14.0541	84.6377
346.306	49.8041	346.306	71.8816	346.306	84.6965	13.6937	49.8041	13.6937	71.8816	13.6937	84.6965
346.667	49.8623	346.667	72.0051	346.667	84.7547	13.3333	49.8623	13.3333	72.0051	13.3333	84.7547
347.027	49.9198	347.027	72.1273	347.027	84.8123	12.973	49.9198	12.973	72.1273	12.973	84.8123
347.387	49.9766	347.387	72.248	347.387	84.8692	12.6126	49.9766	12.6126	72.248	12.6126	84.8692
347.748	50.0328	347.748	72.3673	347.748	84.9254	12.2523	50.0328	12.2523	72.3673	12.2523	84.9254
348.108	50.0883	348.108	72.4851	348.108	84.9809	11.8919	50.0883	11.8919	72.4851	11.8919	84.9809
348.468	50.1431	348.468	72.6015	348.468	85.0358	11.5315	50.1431	11.5315	72.6015	11.5315	85.0358
348.829	50.1972	348.829	72.7164	348.829	85.0899	11.1712	50.1972	11.1712	72.7164	11.1712	85.0899
349.189	50.2506	349.189	72.8297	349.189	85.1433	10.8108	50.2506	10.8108	72.8297	10.8108	85.1433
349.55	50.3033	349.55	72.9416	349.55	85.196	10.4505	50.3033	10.4505	72.9416	10.4505	85.196
349.91	50.3552	349.91	73.0519	349.91	85.248	10.0901	50.3552	10.0901	73.0519	10.0901	85.248
350.27	50.4065	350.27	73.1606	350.27	85.2993	9.72973	50.4065	9.72973	73.1606	9.72973	85.2993
350.631	50.4569	350.631	73.2677	350.631	85.3498	9.36937	50.4569	9.36937	73.2677	9.36937	85.3498
350.991	50.5067	350.991	73.3733	350.991	85.3996	9.00901	50.5067	9.00901	73.3733	9.00901	85.3996
351.351	50.5556	351.351	73.4772	351.351	85.4486	8.64865	50.5556	8.64865	73.4772	8.64865	85.4486
351.712	50.6038	351.712	73.5795	351.712	85.4968	8.28829	50.6038	8.28829	73.5795	8.28829	85.4968
352.072	50.6513	352.072	73.6802	352.072	85.5443	7.92793	50.6513	7.92793	73.6802	7.92793	85.5443
352.432	50.6979	352.432	73.7792	352.432	85.591	7.56757	50.6979	7.56757	73.7792	7.56757	85.591
352.793	50.7438	352.793	73.8765	352.793	85.6368	7.20721	50.7438	7.20721	73.8765	7.20721	85.6368
353.153	50.7888	353.153	73.9721	353.153	85.682	6.84685	50.7888	6.84685	73.9721	6.84685	85.682
353.514	50.8331	353.514	74.0661	353.514	85.7262	6.48649	50.8331	6.48649	74.0661	6.48649	85.7262
353.874	50.8765	353.874	74.1583	353.874	85.7697	6.12613	50.8765	6.12613	74.1583	6.12613	85.7697
354.234	50.9192	354.234	74.2487	354.234	85.8124	5.76577	50.9192	5.76577	74.2487	5.76577	85.8124
354.595	50.961	354.595	74.3374	354.595	85.8543	5.40541	50.961	5.40541	74.3374	5.40541	85.8543
354.955	51.002	354.955	74.4244	354.955	85.8953	5.04505	51.002	5.04505	74.4244	5.04505	85.8953
355.315	51.0421	355.315	74.5095	355.315	85.9355	4.68468	51.0421	4.68468	74.5095	4.68468	85.9355
355.676	51.0814	355.676	74.5929	355.676	85.9748	4.32432	51.0814	4.32432	74.5929	4.32432	85.9748
356.036	51.1198	356.036	74.6744	356.036	86.0133	3.96396	51.1198	3.96396	74.6744	3.96396	86.0133
356.396	51.1574	356.396	74.7542	356.396	86.0509	3.6036	51.1574	3.6036	74.7542	3.6036	86.0509
356.757	51.1942	356.757	74.8321	356.757	86.0877	3.24324	51.1942	3.24324	74.8321	3.24324	86.0877
357.117	51.23	357.117	74.9081	357.117	86.1236	2.88288	51.23	2.88288	74.9081	2.88288	86.1236
357.477	51.265	357.477	74.9823	357.477	86.1587	2.52252	51.265	2.52252	74.9823	2.52252	86.1587
357.838	51.2991	357.838	75.0547	357.838	86.1928	2.16216	51.2991	2.16216	75.0547	2.16216	86.1928
358.198	51.3324	358.198	75.1251	358.198	86.2261	1.8018	51.3324	1.8018	75.1251	1.8018	86.2261
358.559	51.3647	358.559	75.1937	358.559	86.2585	1.44144	51.3647	1.44144	75.1937	1.44144	86.2585
358.919	51.3962	358.919	75.2604	358.919	86.29	1.08108	51.3962	1.08108	75.2604	1.08108	86.29
359.279	51.4267	359.279	75.3251	359.279	86.3206	0.72072	51.4267	0.72072	75.3251	0.72072	86.3206
359.64	51.4564	359.64	75.3879	359.64	86.3503	0.36036	51.4564	0.36036	75.3879	0.36036	86.3503
360	51.4851	360	75.4488	360	86.3791	0	51.4851	0	75.4488	0	86.3791

## Sheet: Figure 2e
Ellipiticity angle ϕ (°)	LH 90	LH 135	LH 180	Ellipiticity angle ϕ (°)	RH 90	RH135	RH180
-45	43.4131	43.4078	43.4111	45	43.4131	43.4162	43.4111
-41.9872	42.1839	42.9665	44.7898	41.9872	42.1839	44.0265	44.7898
-38.6598	41.1467	42.8075	46.5259	38.6598	41.1467	44.8739	46.5259
-34.992	40.3978	42.9696	48.8044	34.992	40.3978	46.223	48.8044
-30.9638	39.8966	43.4623	51.4869	30.9638	39.8966	47.9944	51.4869
-26.565	39.9465	44.4712	54.674	26.565	39.9465	50.1791	54.674
-21.8014	40.6107	46.0764	58.4459	21.8014	40.6107	52.9137	58.4459
-16.6992	42.0203	48.3027	62.5463	16.6992	42.0203	56.3051	62.5463
-11.3099	44.2088	51.1555	66.8382	11.3099	44.2088	59.8926	66.8382
-5.71059	47.1569	54.5609	71.2762	5.71059	47.1569	63.9308	71.2762
0	50.9285	58.3871	75.4554	0	50.9285	67.9596	75.4554
5.71059	55.0343	62.4164	79.0526	-5.71059	55.0343	71.7159	79.0526
11.3099	59.3849	66.3372	82.0797	-11.3099	59.3849	75.0923	82.0797
16.6992	63.7679	70.0781	84.3208	-16.6992	63.7679	78.0643	84.3208
21.8014	67.9283	73.3755	85.6337	-21.8014	67.9283	80.2953	85.6337
26.565	71.5526	76.0911	86.3531	-26.565	71.5526	81.7855	86.3531
30.9638	74.8755	78.3832	86.4177	-30.9638	74.8755	82.8578	86.4177
34.992	77.4841	80.0851	85.9746	-34.992	77.4841	83.3925	85.9746
38.6598	79.7476	81.3709	85.1794	-38.6598	79.7476	83.4485	85.1794
41.9872	81.514	82.322	84.0673	-41.9872	81.514	83.3381	84.0673
45	82.956	82.9525	82.9612	-45	82.956	82.9525	82.9612

## Sheet: Figure 3c
Measured data											Simulated data
Polarization angle (°)	PR 2.3	Polarization angle (°)	PR 2.7	Polarization angle (°)	PR -37	Polarization angle (°)	PR -4.1	Polarization angle (°)	PR -1		Polarization angle (°)	PR 2.3	PR 2.7	PR -37	PR -4.1	PR -1
0	1.02793	0	0.826	0	0.73064	0	0.64705	5	0.4719		0	1	0.835	0.75	0.665	0.5
10	0.99107	10	0.81287	10	0.70904	10	0.55752	15	0.42417		5	0.9962	0.82995	0.7443	0.65866	0.4924
20	0.95721	20	0.78701	20	0.61743	20	0.45829	25	0.31083		10	0.98492	0.81495	0.72738	0.63982	0.46985
30	0.87214	30	0.75269	30	0.49081	30	0.32571	35	0.17357		15	0.96651	0.79045	0.69976	0.60907	0.43301
40	0.78536	40	0.68615	40	0.3467	40	0.19657	45	0.03667		20	0.94151	0.75721	0.66227	0.56732	0.38302
50	0.66814	50	0.57384	50	0.22977	50	0.06038	55	-0.14607		25	0.9107	0.71623	0.61605	0.51586	0.32139
60	0.591	60	0.4878	60	0.13592	60	-0.04343	65	-0.30702		30	0.875	0.66875	0.5625	0.45625	0.25
70	0.50121	70	0.38016	70	0.07857	70	-0.12476	75	-0.42238		35	0.83551	0.61622	0.50326	0.39029	0.17101
80	0.44807	80	0.29879	80	0.02294	80	-0.17752	85	-0.50083		40	0.79341	0.56024	0.44012	0.32	0.08682
90	0.42064	90	0.2598	90	0	90	-0.18229	95	-0.50083		45	0.75	0.5025	0.375	0.2475	-2.22045e-16
100	0.46886	100	0.29073	100	0.01154	100	-0.10229	105	-0.43976		50	0.70659	0.44476	0.30988	0.175	-0.08682
110	0.543	110	0.35091	110	0.04171	110	0.02076	115	-0.32905		55	0.66449	0.38878	0.24674	0.10471	-0.17101
120	0.60043	120	0.45983	120	0.09943	120	0.12114	125	-0.17226		60	0.625	0.33625	0.1875	0.03875	-0.25
130	0.67607	130	0.55095	130	0.20482	130	0.26724	135	0.02798		65	0.5893	0.28877	0.13395	-0.02086	-0.32139
140	0.774	140	0.63699	140	0.32212	140	0.38648	145	0.17155		70	0.55849	0.24779	0.08773	-0.07232	-0.38302
150	0.89936	150	0.72514	150	0.47927	150	0.50857	155	0.32381		75	0.53349	0.21455	0.05024	-0.11407	-0.43301
160	0.93793	160	0.74633	160	0.63493	160	0.57429	165	0.43286		80	0.51508	0.19005	0.02262	-0.14482	-0.46985
170	0.99257	170	0.73955	170	0.7325	170	0.60895	175	0.48714		85	0.5038	0.17505	0.0057	-0.16366	-0.4924
180	0.99107	180	0.79168	180	0.75	180	0.58019	185	0.48714		90	0.5	0.17	0	-0.17	-0.5
											95	0.5038	0.17505	0.0057	-0.16366	-0.4924
											100	0.51508	0.19005	0.02262	-0.14482	-0.46985
											105	0.53349	0.21455	0.05024	-0.11407	-0.43301
											110	0.55849	0.24779	0.08773	-0.07232	-0.38302
											115	0.5893	0.28877	0.13395	-0.02086	-0.32139
											120	0.625	0.33625	0.1875	0.03875	-0.25
											125	0.66449	0.38878	0.24674	0.10471	-0.17101
											130	0.70659	0.44476	0.30988	0.175	-0.08682
											135	0.75	0.5025	0.375	0.2475	0
											140	0.79341	0.56024	0.44012	0.32	0.08682
											145	0.83551	0.61622	0.50326	0.39029	0.17101
											150	0.875	0.66875	0.5625	0.45625	0.25
											155	0.9107	0.71623	0.61605	0.51586	0.32139
											160	0.94151	0.75721	0.66227	0.56732	0.38302
											165	0.96651	0.79045	0.69976	0.60907	0.43301
											170	0.98492	0.81495	0.72738	0.63982	0.46985
											175	0.9962	0.82995	0.7443	0.65866	0.4924
											180	1	0.835	0.75	0.665	0.5

## Sheet: Figure 3f
Measured data									Simulated data
QWP Angle (°)	g=0.44	QWP Angle (°)	g=1.26	QWP Angle (°)	g=22.0	QWP Angle (°)	g=+¥		QWP Angle (°)	g=0.44	QWP Angle (°)	g=1.26	QWP Angle (°)	g=22.0	QWP Angle (°)	g=+¥
2	4.48769	-1	2.41019	5	0.91784	0	-0.01821		0.28829	4.50744	0.16216	2.47256	0.04505	1.03005	0	-0.0364
12	4.35691	9	2.49029	15	0.96811	10	0.33384		0.64865	4.51341	0.52252	2.47752	0.40541	1.03944	0.36036	-0.02412
22	3.92533	19	2.16019	25	0.93077	20	0.61305		1.00901	4.51874	0.88288	2.48196	0.76577	1.04844	0.72072	-0.01182
32	3.43022	29	1.68204	35	0.87906	30	0.86798		1.36937	4.52344	1.24324	2.48589	1.12613	1.05703	1.08108	0.000496804
42	3.16679	39	1.37015	45	0.89199	40	1.04704		1.72973	4.52751	1.6036	2.48931	1.48649	1.06522	1.44144	0.01284
52	3.32373	49	1.3932	55	0.96237	50	1.01366		2	4.53014	1.96396	2.49221	1.84685	1.07301	1.8018	0.02519
62	3.81883	59	1.69903	65	0.9954	60	0.86495		2.09009	4.53094	2.32432	2.4946	2.20721	1.08041	2.16216	0.03757
72	4.46153	69	2.12621	75	1.02988	70	0.56753		2.45045	4.53374	2.68468	2.49648	2.56757	1.0874	2.52252	0.04995
82	4.74365	79	2.46723	85	0.92359	80	0.21548		2.81081	4.53591	3.04505	2.49785	2.92793	1.09399	2.88288	0.06235
92	4.70815	89	2.48544	95	0.63344	90	-0.03338		3.17117	4.53745	3.40541	2.49872	3.28829	1.10018	5.76577	0.16165
102	4.13644	99	2.12015	105	0.20971	100	-0.30653		3.53153	4.53836	3.76577	2.49908	3.64865	1.10597	6.12613	0.17405
112	3.37791	109	1.61772	115	-0.23844	110	-0.56753		3.89189	4.53865	4.12613	2.49895	4.00901	1.11136	6.48649	0.18643
122	2.4176	119	0.81432	125	-0.61046	120	-0.74962		4.25225	4.53832	4.48649	2.49831	4.36937	1.11636	6.84685	0.19881
132	1.98602	129	0.37015	135	-0.72106	130	-0.86495		4.61261	4.53737	4.84685	2.49719	4.72973	1.12096	7.20721	0.21117
142	2.12614	139	0.34709	145	-0.51997	140	-0.92261		4.97297	4.53581	5.20721	2.49557	5	1.12415	7.56757	0.22351
152	2.76884	149	0.65898	155	-0.12496	150	-0.83156		5.33333	4.53364	5.56757	2.49347	5.09009	1.12517	7.92793	0.23583
162	3.57969	159	1.27791	165	0.31456	160	-0.59788		5.69369	4.53086	5.92793	2.49088	5.45045	1.12898	8.28829	0.24813
172	4.23173	169	1.88956	175	0.73398	170	-0.36722		6.05405	4.52749	6.28829	2.48782	5.81081	1.13241	8.64865	0.26041
182	4.51384	179	2.33495	185	0.95519	180	-0.01821		6.41441	4.52353	6.64865	2.48429	6.17117	1.13546	9.00901	0.27266
									6.77477	4.51897	7.00901	2.48029	6.53153	1.13812	9.36937	0.28488
									7.13514	4.51384	7.36937	2.47583	6.89189	1.1404	9.72973	0.29707
									7.4955	4.50813	7.72973	2.47091	7.25225	1.1423	10	0.30619
									7.85586	4.50185	8	2.46693	7.61261	1.14383	10.0901	0.30922
									8.21622	4.49502	8.09009	2.46555	7.97297	1.14499	10.4505	0.32134
									8.57658	4.48763	8.45045	2.45974	8.33333	1.14578	10.8108	0.33342
									8.93694	4.47969	8.81081	2.4535	8.69369	1.14621	11.1712	0.34547
									9.2973	4.47122	9.17117	2.44683	9.05405	1.14628	11.5315	0.35747
									9.65766	4.46222	9.53153	2.43973	9.41441	1.14601	11.8919	0.36942
									10.018	4.4527	9.89189	2.43222	9.77477	1.14538	12.2523	0.38133
									10.3784	4.44268	10.2523	2.42431	10.1351	1.14441	12.6126	0.39319
									10.7387	4.43215	10.6126	2.41599	10.4955	1.1431	12.973	0.40499
									11.0991	4.42113	10.973	2.40728	10.8559	1.14146	13.3333	0.41675
									11.4595	4.40963	11.3333	2.3982	11.2162	1.13949	13.6937	0.42844
									11.8198	4.39766	11.6937	2.38873	11.5766	1.1372	14.0541	0.44008
									12	4.3915	12.0541	2.37891	11.9369	1.1346	14.4144	0.45165
									12.1802	4.38523	12.4144	2.36872	12.2973	1.13168	14.7748	0.46317
									12.5405	4.37235	12.7748	2.35819	12.6577	1.12846	15.1351	0.47461
									12.9009	4.35903	13.1351	2.34733	13.018	1.12495	15.4955	0.48599
									13.2613	4.34529	13.4955	2.33613	13.3784	1.12115	15.8559	0.4973
									13.6216	4.33114	13.8559	2.32462	13.7387	1.11706	16.2162	0.50854
									13.982	4.31658	14.2162	2.3128	14.0991	1.11269	16.5766	0.5197
									14.3423	4.30164	14.5766	2.30068	14.4595	1.10806	16.9369	0.53078
									14.7027	4.28631	14.9369	2.28827	14.8198	1.10316	17.2973	0.54178
									15.0631	4.27063	15.2973	2.27559	15	1.10062	17.6577	0.55271
									15.4234	4.25459	15.6577	2.26264	15.1802	1.09801	18.018	0.56354
									15.7838	4.23821	16.018	2.24944	15.5405	1.09261	18.3784	0.5743
									16.1441	4.22151	16.3784	2.23599	15.9009	1.08697	18.7387	0.58496
									16.5045	4.20449	16.7387	2.22231	16.2613	1.0811	19.0991	0.59553
									16.8649	4.18718	17.0991	2.20841	16.6216	1.075	19.4595	0.60601
									17.2252	4.16958	17.4595	2.19429	16.982	1.06869	19.8198	0.6164
									17.5856	4.15171	17.8198	2.17998	17.3423	1.06216	20	0.62155
									17.9459	4.13359	18	2.17275	17.7027	1.05544	20.1802	0.62669
									18.3063	4.11522	18.1802	2.16548	18.0631	1.04852	20.5405	0.63687
									18.6667	4.09663	18.5405	2.15081	18.4234	1.04143	20.9009	0.64696
									19.027	4.07782	18.9009	2.13596	18.7838	1.03415	21.2613	0.65694
									19.3874	4.05881	19.2613	2.12097	19.1441	1.02671	21.6216	0.66682
									19.7477	4.03962	19.6216	2.10584	19.5045	1.01911	21.982	0.67659
									20.1081	4.02026	19.982	2.09058	19.8649	1.01135	22.3423	0.68625
									20.4685	4.00075	20.3423	2.0752	20.2252	1.00346	22.7027	0.69579
									20.8288	3.9811	20.7027	2.05972	20.5856	0.99544	23.0631	0.70522
									21.1892	3.96132	21.0631	2.04414	20.9459	0.98729	23.4234	0.71454
									21.5495	3.94143	21.4234	2.02849	21.3063	0.97902	23.7838	0.72374
									21.9099	3.92145	21.7838	2.01276	21.6667	0.97065	24.1441	0.73281
									22	3.91644	22.1441	1.99699	22.027	0.96218	24.5045	0.74177
									22.2703	3.90139	22.5045	1.98116	22.3874	0.95362	24.8649	0.7506
									22.6306	3.88126	22.8649	1.96531	22.7477	0.94498	25.2252	0.7593
									22.991	3.86109	23.9459	1.91768	23.1081	0.93627	25.5856	0.76787
									23.3514	3.84088	24.3063	1.90182	23.4685	0.9275	25.9459	0.77632
									24.4324	3.7802	24.6667	1.88599	23.8288	0.91867	26.3063	0.78463
									24.7928	3.76001	25.027	1.8702	24.1892	0.9098	26.6667	0.79281
									25.1532	3.73986	25.3874	1.85446	24.5495	0.9009	27.027	0.80086
									25.5135	3.71976	25.7477	1.83879	24.9099	0.89197	27.3874	0.80876
									25.8739	3.69974	26.1081	1.8232	25	0.88973	27.7477	0.81653
									26.2342	3.6798	26.4685	1.80769	26.7117	0.8472	28.1081	0.82416
									26.5946	3.65997	26.8288	1.79228	27.0721	0.83829	28.4685	0.83164
									26.955	3.64024	27.1892	1.77699	27.4324	0.82942	28.8288	0.83898
									27.3153	3.62065	27.5495	1.76182	27.7928	0.82058	29.1892	0.84617
									27.6757	3.60121	27.9099	1.74678	28.1532	0.8118	29.5495	0.85322
									28.036	3.58192	28	1.74304	28.5135	0.80307	29.9099	0.86011
									28.3964	3.5628	28.2703	1.73189	28.8739	0.79441	30	0.86181
									28.7568	3.54387	28.6306	1.71715	29.2342	0.78582	30.2703	0.86686
									29.1171	3.52514	28.991	1.70259	29.5946	0.77732	30.6306	0.87345
									29.4775	3.50662	29.3514	1.6882	29.955	0.76891	30.991	0.87989
									29.8378	3.48834	29.7117	1.674	30.3153	0.7606	31.3514	0.88618
									30.1982	3.47029	30.0721	1.66	30.6757	0.75239	31.7117	0.8923
									30.5586	3.45249	30.4324	1.64621	31.036	0.7443	32.0721	0.89827
									30.9189	3.43497	30.7928	1.63264	31.3964	0.73633	32.4324	0.90408
									31.2793	3.41772	31.1532	1.6193	31.7568	0.72849	32.7928	0.90973
									31.6396	3.40076	31.5135	1.6062	32.1171	0.72078	33.1531	0.91522
									32	3.38411	31.8739	1.59335	32.4775	0.71322	33.5135	0.92054
									32.3604	3.36778	32.2342	1.58075	32.8378	0.7058	33.8739	0.9257
									32.7207	3.35177	32.5946	1.56843	33.1982	0.69854	34.2342	0.9307
									33.0811	3.3361	32.9549	1.55639	33.5586	0.69145	34.5946	0.93552
									33.4414	3.32078	33.3153	1.54463	33.9189	0.68452	34.9549	0.94018
									33.8018	3.30583	33.6757	1.53316	34.2793	0.67777	35.3153	0.94467
									34.1622	3.29125	34.036	1.522	34.6396	0.6712	35.6757	0.94899
									34.5225	3.27705	34.3964	1.51115	35	0.66481	36.036	0.95314
									34.8829	3.26324	34.7568	1.50062	35.3604	0.65862	36.3964	0.95712
									35.2432	3.24984	35.1171	1.49042	35.7207	0.65263	36.7568	0.96092
									35.6036	3.23685	35.4775	1.48055	36.0811	0.64684	37.1171	0.96455
									35.964	3.22428	35.8378	1.47102	36.4414	0.64126	37.4775	0.96801
									36.3243	3.21214	36.1982	1.46184	36.8018	0.6359	37.8378	0.97128
									36.6847	3.20045	36.5586	1.45302	37.1622	0.63075	38.1982	0.97439
									37.0451	3.1892	36.9189	1.44456	37.5225	0.62583	38.5586	0.97731
									37.4054	3.1784	37.2793	1.43647	37.8829	0.62113	38.9189	0.98006
									37.7658	3.16808	37.6396	1.42875	38.2432	0.61667	39.2793	0.98263
									38.1261	3.15822	38	1.42141	38.6036	0.61244	39.6396	0.98502
									38.4865	3.14884	38.3604	1.41445	38.964	0.60846	40	0.98723
									38.8469	3.13995	38.7207	1.40789	39.3243	0.60471	40.3604	0.98927
									39.2072	3.13154	39.0811	1.40172	39.6847	0.60121	40.7207	0.99112
									39.5676	3.12364	39.4414	1.39594	40.0451	0.59796	41.0811	0.99279
									39.9279	3.11624	39.8018	1.39058	40.4054	0.59497	41.4414	0.99428
									40.2883	3.10934	40.1622	1.38561	40.7658	0.59223	41.8018	0.99558
									40.6487	3.10296	40.5225	1.38106	41.1261	0.58975	42.1622	0.99671
									41.009	3.0971	40.8829	1.37693	41.4865	0.58753	42.5225	0.99765
									41.3694	3.09176	41.2432	1.37321	41.8469	0.58557	42.8829	0.99841
									41.7297	3.08695	41.6036	1.36991	42.2072	0.58387	43.2432	0.99899
									42	3.08369	41.964	1.36703	42.5676	0.58244	43.6036	0.99938
									42.0901	3.08266	42.3243	1.36458	42.9279	0.58127	43.964	0.9996
									42.4504	3.07891	42.6847	1.36255	43.2883	0.58038	44.3243	0.99962
									42.8108	3.07569	43.0451	1.36095	43.6487	0.57975	44.6847	0.99947
									43.1712	3.07301	43.4054	1.35978	44.009	0.57939	45.0451	0.99913
									43.5315	3.07087	43.7658	1.35904	44.3694	0.57931	45.4054	0.99862
									43.8919	3.06927	44.1261	1.35872	44.7297	0.57949	45.7658	0.99791
									44.2522	3.06821	44.4865	1.35884	45	0.5798	46.1261	0.99703
									44.6126	3.0677	44.8469	1.35939	45.0901	0.57994	46.4865	0.99596
									44.973	3.06773	45.2072	1.36037	45.4504	0.58066	46.8469	0.99471
									45.3333	3.0683	45.5676	1.36178	45.8108	0.58165	47.2072	0.99328
									45.6937	3.06941	45.9279	1.36361	46.1712	0.58291	47.5676	0.99167
									46.054	3.07106	46.2883	1.36588	46.5315	0.58444	47.9279	0.98988
									46.4144	3.07326	46.6487	1.36856	46.8919	0.58623	48.2883	0.9879
									46.7748	3.07599	47.009	1.37167	47.2522	0.58829	48.6487	0.98575
									47.1351	3.07926	47.3694	1.3752	47.6126	0.59061	49.009	0.98341
									47.4955	3.08307	47.7297	1.37915	47.973	0.5932	49.3694	0.9809
									47.8559	3.08741	48	1.38239	48.3333	0.59604	49.7297	0.97821
									48.2162	3.09227	48.0901	1.38352	48.6937	0.59914	50	0.97607
									48.5766	3.09767	48.4504	1.3883	49.054	0.60249	50.0901	0.97534
									48.9369	3.10358	48.8108	1.39348	49.4144	0.6061	50.4504	0.97229
									49.2973	3.11001	49.1712	1.39907	49.7748	0.60995	50.8108	0.96907
									49.6577	3.11696	49.5315	1.40507	50.1351	0.61405	51.1712	0.96567
									50.018	3.12441	49.8919	1.41146	50.4955	0.61839	51.5315	0.9621
									50.3784	3.13236	50.2522	1.41824	50.8559	0.62297	51.8919	0.95835
									50.7387	3.14082	50.6126	1.4254	51.2162	0.62778	52.2522	0.95443
									51.0991	3.14976	50.973	1.43295	51.5766	0.63283	52.6126	0.95033
									51.4595	3.15919	51.3333	1.44088	51.9369	0.6381	52.973	0.94607
									51.8198	3.16909	51.6937	1.44918	52.2973	0.64359	53.3333	0.94163
									52	3.17422	52.054	1.45784	52.6577	0.6493	53.6937	0.93703
									52.1802	3.17947	52.4144	1.46686	53.018	0.65522	54.054	0.93226
									52.5405	3.1903	52.7748	1.47623	53.3784	0.66135	54.4144	0.92731
									52.9009	3.2016	53.1351	1.48595	53.7387	0.66768	54.7748	0.92221
									53.2613	3.21334	53.4955	1.496	54.0991	0.6742	55.1351	0.91694
									53.6216	3.22552	53.8559	1.50638	54.4595	0.68092	55.4955	0.9115
									53.982	3.23813	54.2162	1.51709	54.8198	0.68782	55.8559	0.9059
									54.3423	3.25116	54.5766	1.52811	55	0.69134	56.2162	0.90014
									54.7027	3.26461	54.9369	1.53944	55.1802	0.69491	56.5766	0.89423
									55.0631	3.27845	55.2973	1.55107	55.5405	0.70216	56.9369	0.88815
									55.4234	3.29269	55.6577	1.56299	55.9009	0.70958	57.2973	0.88191
									55.7838	3.30731	56.018	1.57519	56.2613	0.71716	57.6577	0.87552
									56.1441	3.3223	56.3784	1.58766	56.6216	0.7249	58.018	0.86898
									56.5045	3.33766	56.7387	1.60039	56.982	0.73278	58.3784	0.86228
									56.8649	3.35336	57.0991	1.61338	57.3423	0.7408	58.7387	0.85543
									57.2252	3.3694	57.4595	1.62662	57.7027	0.74895	59.0991	0.84843
									57.5856	3.38577	57.8198	1.64009	58.0631	0.75723	59.4595	0.84129
									57.946	3.40245	58	1.6469	58.4234	0.76563	59.8198	0.834
									58.3063	3.41944	58.1802	1.65378	58.7838	0.77414	60	0.83029
									58.6667	3.43671	58.5405	1.66769	59.1441	0.78275	60.1802	0.82656
									59.027	3.45427	58.9009	1.6818	59.5045	0.79146	60.5405	0.81898
									59.3874	3.47209	59.2613	1.6961	59.8649	0.80026	60.9009	0.81125
									59.7478	3.49016	59.6216	1.71059	60.2252	0.80913	61.2613	0.80339
									60.1081	3.50847	59.982	1.72525	60.5856	0.81808	61.6216	0.79539
									60.4685	3.52701	60.3423	1.74008	60.946	0.82709	61.982	0.78726
									60.8288	3.54576	60.7027	1.75505	61.3063	0.83615	62.3423	0.77899
									61.1892	3.56471	61.0631	1.77016	61.6667	0.84526	62.7027	0.77058
									61.5496	3.58384	61.4234	1.7854	62.027	0.85441	63.0631	0.76205
									61.9099	3.60315	61.7838	1.80076	62.3874	0.86359	63.4234	0.75339
									62	3.608	62.1441	1.81622	64.1892	0.90965	63.7838	0.7446
									62.2703	3.62261	62.5045	1.83178	64.5495	0.91883	64.1441	0.73568
									62.6306	3.64222	62.8649	1.84742	64.9099	0.92798	64.5045	0.72664
									62.991	3.66195	63.2252	1.86313	65	0.93026	64.8649	0.71749
									63.3513	3.6818	63.5856	1.87889	65.2703	0.93709	65.2252	0.70821
									63.7117	3.70175	63.946	1.89471	65.6306	0.94615	65.5856	0.69881
									64.0721	3.72178	64.3063	1.91055	65.991	0.95515	65.9459	0.6893
									64.4324	3.74188	64.6667	1.92642	66.3513	0.96409	66.3063	0.67968
									64.7928	3.76203	65.3874	1.95818	66.7117	0.97295	66.6667	0.66995
									65.1531	3.78223	65.7477	1.97405	67.0721	0.98173	67.027	0.6601
									66.2342	3.84291	66.1081	1.98989	67.4324	0.99041	67.3874	0.65016
									66.5946	3.86311	66.4685	2.00569	67.7928	0.99899	67.7477	0.6401
									66.9549	3.88328	66.8288	2.02144	68.1531	1.00747	68.1081	0.62995
									67.3153	3.9034	67.1892	2.03712	68.5135	1.01582	68.4685	0.61969
									67.6757	3.92346	67.5495	2.05274	68.8739	1.02404	68.8288	0.60934
									68.036	3.94343	67.9099	2.06826	69.2342	1.03213	69.1892	0.59889
									68.3964	3.96331	68	2.07213	69.5946	1.04007	69.5495	0.58834
									68.7568	3.98307	68.2703	2.08369	69.9549	1.04786	69.9099	0.57771
									69.1171	4.00271	68.6306	2.099	70.3153	1.05548	70	0.57504
									69.4775	4.02221	68.991	2.11419	70.6757	1.06293	70.2703	0.56698
									69.8378	4.04156	69.3513	2.12925	71.036	1.0702	70.6306	0.55617
									70.1982	4.06073	69.7117	2.14416	71.3964	1.07728	70.991	0.54528
									70.5586	4.07972	70.0721	2.15891	71.7568	1.08417	71.3513	0.5343
									70.9189	4.0985	70.4324	2.17349	72.1171	1.09085	71.7117	0.52324
									71.2793	4.11708	70.7928	2.18789	72.4775	1.09732	72.0721	0.5121
									71.6396	4.13542	71.1531	2.2021	72.8378	1.10356	72.4324	0.50089
									72	4.15352	71.5135	2.21609	73.1982	1.10958	72.7928	0.48961
									72.3604	4.17136	71.8739	2.22988	73.5586	1.11536	73.1531	0.47825
									72.7207	4.18893	72.2342	2.24343	73.9189	1.12089	73.5135	0.46682
									73.0811	4.20621	72.5946	2.25674	74.2793	1.12618	73.8739	0.45533
									73.4414	4.2232	72.9549	2.26981	74.6396	1.1312	74.2342	0.44378
									73.8018	4.23987	73.3153	2.28261	75	1.13596	74.5946	0.43216
									74.1622	4.25621	73.6757	2.29514	75.3604	1.14044	74.9549	0.42048
									74.5225	4.27222	74.036	2.30739	75.7207	1.14464	75.3153	0.40875
									74.8829	4.28787	74.3964	2.31935	76.0811	1.14855	75.6757	0.39696
									75.2432	4.30315	74.7568	2.331	76.4414	1.15217	76.036	0.38512
									75.6036	4.31806	75.1171	2.34234	76.8018	1.15549	76.3964	0.37322
									75.964	4.33258	75.4775	2.35335	77.1622	1.15849	76.7568	0.36128
									76.3243	4.34669	75.8378	2.36404	77.5225	1.16119	77.1171	0.3493
									76.6847	4.36039	76.1982	2.37438	77.8829	1.16356	77.4775	0.33727
									77.0451	4.37366	76.5586	2.38437	78.2432	1.16561	77.8378	0.3252
									77.4054	4.38649	76.9189	2.39399	78.6036	1.16733	78.1982	0.31309
									77.7658	4.39888	77.2793	2.40325	78.964	1.16871	78.5586	0.30095
									78.1261	4.4108	77.6396	2.41213	79.3243	1.16974	78.9189	0.28877
									78.4865	4.42225	78	2.42062	79.6847	1.17043	79.2793	0.27656
									78.8469	4.43322	78.3604	2.42872	80.0451	1.17077	79.6396	0.26432
									79.2072	4.4437	78.7207	2.43641	80.4054	1.17075	80	0.25205
									79.5676	4.45368	79.0811	2.44369	80.7658	1.17036	80.3604	0.23976
									79.9279	4.46315	79.4414	2.45056	81.1261	1.16962	80.7207	0.22744
									80.2883	4.4721	79.8018	2.45699	81.4865	1.1685	81.0811	0.21511
									80.6487	4.48051	80.1622	2.463	81.8469	1.167	81.4414	0.20275
									81.009	4.48839	80.5225	2.46856	82.2072	1.16513	81.8018	0.19038
									81.3694	4.49573	80.8829	2.47368	82.5676	1.16288	82.1622	0.178
									81.7297	4.50251	81.2432	2.47834	82.9279	1.16024	82.5225	0.16561
									82	4.50723	81.6036	2.48255	83.2883	1.15721	85.4054	0.0663
									82.0901	4.50873	81.964	2.48629	83.6487	1.1538	85.7658	0.0539
									82.4505	4.51438	82.3243	2.48957	84.009	1.14999	86.1261	0.04151
									82.8108	4.51946	82.6847	2.49237	84.3694	1.14578	86.4865	0.02914
									83.1712	4.52395	83.0451	2.49469	84.7297	1.14118	86.8469	0.01678
									83.5315	4.52786	83.4054	2.49652	85	1.13747	87.2072	0.00443
									83.8919	4.53117	83.7658	2.49787	85.0901	1.13618	87.5676	-0.0079
									84.2523	4.53388	84.1261	2.49872	85.4505	1.13078	87.9279	-0.0202
									84.6126	4.53599	84.4865	2.49908	85.8108	1.12497	88.2883	-0.03249
									84.973	4.53749	84.8469	2.49895	86.1712	1.11877	88.6487	-0.04475
									85.3333	4.53838	85.2072	2.4983	86.5315	1.11215	89.009	-0.05698
									85.6937	4.53865	85.5676	2.49716	86.8919	1.10514	89.3694	-0.06918
									86.0541	4.53829	85.9279	2.49551	87.2523	1.09772	89.7297	-0.08136
									86.4144	4.53732	86.2883	2.49334	87.6126	1.08989	90	-0.09047
									86.7748	4.53572	86.6487	2.49067	87.973	1.08166	90.0901	-0.0935
									87.1351	4.53349	87.009	2.48749	88.3333	1.07303	90.4505	-0.10561
									87.4955	4.53062	87.3694	2.48379	88.6937	1.06399	90.8108	-0.11768
									87.8559	4.52713	87.7297	2.47958	89.0541	1.05454	91.1712	-0.12972
									88.2162	4.523	88	2.47608	89.4144	1.0447	91.5315	-0.14171
									88.5766	4.51824	88.0901	2.47485	89.7748	1.03445	91.8919	-0.15366
									88.9369	4.51284	88.4505	2.46961	90.1351	1.02381	92.2523	-0.16557
									89.2973	4.5068	88.8108	2.46385	90.4955	1.01277	92.6126	-0.17744
									89.6577	4.50013	89.1712	2.45758	90.8559	1.00133	92.973	-0.18926
									90.018	4.49283	89.5315	2.4508	91.2162	0.98951	93.3333	-0.20103
									90.3784	4.4849	89.8919	2.44351	91.5766	0.97729	93.6937	-0.21275
									90.7387	4.47633	90.2523	2.4357	91.9369	0.96469	94.0541	-0.22441
									91.0991	4.46714	90.6126	2.42739	92.2973	0.9517	94.4144	-0.23603
									91.4595	4.45731	90.973	2.41857	92.6577	0.93833	94.7748	-0.24759
									91.8198	4.44687	91.3333	2.40924	93.018	0.92459	95.1351	-0.25909
									92	4.44141	91.6937	2.39942	93.3784	0.91047	95.4955	-0.27053
									92.1802	4.4358	92.0541	2.38909	93.7387	0.89598	95.8559	-0.28191
									92.5405	4.42412	92.4144	2.37827	94.0991	0.88113	96.2162	-0.29323
									92.9009	4.41183	92.7748	2.36697	94.4595	0.86592	96.5766	-0.30449
									93.2613	4.39892	93.1351	2.35517	94.8198	0.85036	96.9369	-0.31569
									93.6216	4.38541	93.4955	2.34289	95	0.84245	97.2973	-0.32681
									93.982	4.37131	93.8559	2.33013	95.1802	0.83445	97.6577	-0.33787
									94.3423	4.35661	94.2162	2.3169	95.5405	0.81819	98.018	-0.34886
									94.7027	4.34132	94.5766	2.30321	95.9009	0.80159	98.3784	-0.35978
									95.0631	4.32545	94.9369	2.28905	96.2613	0.78467	98.7387	-0.37063
									95.4234	4.30901	95.2973	2.27443	96.6216	0.76741	99.0991	-0.38141
									95.7838	4.292	95.6577	2.25937	96.982	0.74983	99.4595	-0.39211
									96.1441	4.27443	96.018	2.24386	97.3423	0.73194	99.8198	-0.40273
									96.5045	4.25631	96.3784	2.22792	97.7027	0.71374	100	-0.40801
									96.8649	4.23764	96.7387	2.21154	98.0631	0.69524	100.18	-0.41328
									97.2252	4.21844	97.0991	2.19475	98.4234	0.67645	100.541	-0.42374
									97.5856	4.19872	97.4595	2.17754	98.7838	0.65737	100.901	-0.43413
									97.9459	4.17847	97.8198	2.15992	99.1441	0.63801	101.261	-0.44444
									98.3063	4.15772	98	2.15096	99.5045	0.61838	101.622	-0.45467
									98.6667	4.13647	98.1802	2.1419	99.8649	0.59849	101.982	-0.46481
									99.027	4.11474	98.5405	2.1235	100.225	0.57834	102.342	-0.47486
									99.3874	4.09252	98.9009	2.10471	100.586	0.55795	102.703	-0.48483
									99.7477	4.06984	99.2613	2.08555	100.946	0.53731	103.063	-0.49472
									100.108	4.0467	99.6216	2.06602	101.306	0.51645	103.423	-0.50451
									100.468	4.02313	99.982	2.04615	101.667	0.49536	103.784	-0.51422
									100.829	3.99911	100.342	2.02593	102.027	0.47406	104.144	-0.52384
									101.189	3.97468	100.703	2.00537	102.387	0.45256	104.504	-0.53336
									101.55	3.94984	101.063	1.98449	102.748	0.43086	104.865	-0.54279
									101.91	3.92461	101.423	1.9633	103.108	0.40898	105.225	-0.55213
									102	3.91824	101.784	1.9418	103.468	0.38692	105.586	-0.56138
									102.27	3.89899	102.144	1.92001	103.829	0.3647	105.946	-0.57053
									102.631	3.87301	102.504	1.89794	104.189	0.34232	106.306	-0.57958
									102.991	3.84667	102.865	1.8756	104.55	0.3198	106.667	-0.58854
									103.351	3.81998	103.225	1.853	104.91	0.29714	107.027	-0.5974
									103.712	3.79297	103.586	1.83015	105	0.29145	107.387	-0.60616
									104.072	3.76564	103.946	1.80707	105.27	0.27435	107.748	-0.61482
									104.432	3.73802	104.306	1.78376	105.631	0.25145	108.108	-0.62338
									104.793	3.71011	104.667	1.76024	105.991	0.22844	108.468	-0.63183
									105.153	3.68192	105.027	1.73652	106.351	0.20534	108.829	-0.64019
									105.514	3.65349	105.387	1.71262	106.712	0.18215	109.189	-0.64844
									105.874	3.62481	105.748	1.68854	107.072	0.15889	109.55	-0.65659
									106.234	3.5959	106.108	1.66429	107.432	0.13556	109.91	-0.66464
									106.595	3.56679	106.468	1.6399	107.793	0.11219	110	-0.66663
									106.955	3.53748	106.829	1.61537	108.153	0.08877	110.27	-0.67257
									107.315	3.50799	107.189	1.59072	108.514	0.06532	110.631	-0.68041
									107.676	3.47834	107.55	1.56596	109.955	-0.02855	110.991	-0.68813
									108.036	3.44854	107.91	1.5411	110.315	-0.05199	111.351	-0.69575
									108.396	3.41861	108	1.53487	110.676	-0.07539	111.712	-0.70327
									108.757	3.38857	108.27	1.51615	111.036	-0.09874	112.072	-0.71067
									109.117	3.35843	108.631	1.49114	111.396	-0.12203	112.432	-0.71796
									109.477	3.3282	108.991	1.46606	111.757	-0.14526	112.793	-0.72515
									109.838	3.29791	111.153	1.31518	112.117	-0.1684	113.153	-0.73222
									112	3.11573	111.514	1.29008	112.477	-0.19145	113.514	-0.73918
									112.36	3.08545	111.874	1.26504	112.838	-0.2144	113.874	-0.74603
									112.721	3.05523	112.234	1.24006	113.198	-0.23723	114.234	-0.75277
									113.081	3.02511	112.595	1.21516	113.559	-0.25994	114.595	-0.7594
									113.441	2.99508	112.955	1.19035	113.919	-0.28251	114.955	-0.76591
									113.802	2.96517	113.315	1.16565	114.279	-0.30494	115.315	-0.77231
									114.162	2.93539	113.676	1.14106	114.64	-0.3272	115.676	-0.7786
									114.523	2.90577	114.036	1.11661	115	-0.3493	116.036	-0.78477
									114.883	2.87631	114.396	1.0923	115.36	-0.37122	116.396	-0.79083
									115.243	2.84704	114.757	1.06816	115.721	-0.39294	116.757	-0.79677
									115.604	2.81797	115.117	1.04418	116.081	-0.41447	117.117	-0.80259
									115.964	2.78911	115.477	1.0204	116.441	-0.43578	117.477	-0.8083
									116.324	2.76049	115.838	0.99681	116.802	-0.45687	117.838	-0.81389
									116.685	2.73212	116.198	0.97343	117.162	-0.47773	118.198	-0.81937
									117.045	2.70401	116.559	0.95028	117.523	-0.49834	118.559	-0.82473
									117.405	2.67618	116.919	0.92737	117.883	-0.5187	118.919	-0.82997
									117.766	2.64865	117.279	0.90471	118.243	-0.53879	119.279	-0.83509
									118.126	2.62144	117.64	0.88231	118.604	-0.55861	119.64	-0.8401
									118.486	2.59454	118	0.86018	118.964	-0.57815	120	-0.84498
									118.847	2.56799	118.36	0.83835	119.324	-0.59739	120.36	-0.84975
									119.207	2.5418	118.721	0.81681	119.685	-0.61633	120.721	-0.8544
									119.568	2.51598	119.081	0.79559	120.045	-0.63496	121.081	-0.85893
									119.928	2.49055	119.441	0.77469	120.405	-0.65326	121.441	-0.86334
									120.288	2.46552	119.802	0.75413	120.766	-0.67124	121.802	-0.86762
									120.649	2.4409	120.162	0.73391	121.126	-0.68887	122.162	-0.87179
									121.009	2.41672	120.523	0.71406	121.486	-0.70615	122.523	-0.87584
									121.369	2.39297	120.883	0.69457	121.847	-0.72308	122.883	-0.87977
									121.73	2.36969	121.243	0.67546	122.207	-0.73963	123.243	-0.88357
									122	2.35253	121.604	0.65675	122.568	-0.75582	123.604	-0.88726
									122.09	2.34687	121.964	0.63843	122.928	-0.77162	123.964	-0.89082
									122.45	2.32453	122.324	0.62053	123.288	-0.78702	124.324	-0.89426
									122.811	2.30269	122.685	0.60305	123.649	-0.80203	124.685	-0.89758
									123.171	2.28136	123.045	0.586	124.009	-0.81664	125.045	-0.90078
									123.532	2.26055	123.405	0.5694	124.369	-0.83082	125.405	-0.90386
									123.892	2.24027	123.766	0.55324	124.73	-0.84459	125.766	-0.90681
									124.252	2.22053	124.126	0.53754	125	-0.85464	126.126	-0.90964
									124.613	2.20135	124.486	0.52232	125.09	-0.85793	126.486	-0.91235
									124.973	2.18273	124.847	0.50757	125.45	-0.87084	126.847	-0.91494
									125.333	2.16469	125.207	0.4933	125.811	-0.8833	127.207	-0.9174
									125.694	2.14724	125.568	0.47953	126.171	-0.89531	127.568	-0.91974
									126.054	2.13038	125.928	0.46626	126.532	-0.90687	127.928	-0.92196
									126.414	2.11413	126.288	0.45351	126.892	-0.91797	128.288	-0.92405
									126.775	2.09849	126.649	0.44126	127.252	-0.92861	128.649	-0.92602
									127.135	2.08348	127.009	0.42954	127.613	-0.93877	129.009	-0.92787
									127.496	2.0691	127.369	0.41835	127.973	-0.94846	129.369	-0.92959
									127.856	2.05536	127.73	0.4077	128.333	-0.95766	129.73	-0.93119
									128.216	2.04227	128	0.40006	128.694	-0.96638	130	-0.93231
									128.577	2.02984	128.09	0.39758	129.054	-0.97462	130.09	-0.93267
									128.937	2.01807	128.45	0.38802	129.414	-0.98235	130.45	-0.93402
									129.297	2.00697	128.811	0.37901	129.775	-0.98959	130.811	-0.93525
									129.658	1.99654	129.171	0.37055	130.135	-0.99632	131.171	-0.93635
									130.018	1.9868	129.532	0.36266	130.495	-1.00255	131.532	-0.93733
									130.378	1.97775	129.892	0.35534	130.856	-1.00827	131.892	-0.93819
									130.739	1.96939	130.252	0.34859	131.216	-1.01348	132.252	-0.93893
									131.099	1.96173	130.613	0.34241	131.577	-1.01818	132.613	-0.93953
									131.459	1.95477	130.973	0.33682	131.937	-1.02236	132.973	-0.94002
									131.82	1.94851	131.333	0.3318	132.297	-1.02602	133.333	-0.94038
									132	1.94565	131.694	0.32737	132.658	-1.02916	133.694	-0.94062
									132.18	1.94297	132.054	0.32353	133.018	-1.03178	134.054	-0.94073
									132.541	1.93814	132.414	0.32028	133.378	-1.03387	134.414	-0.94072
									132.901	1.93403	132.775	0.31762	133.739	-1.03544	134.775	-0.94058
									133.261	1.93063	133.135	0.31555	134.099	-1.03649	135.135	-0.94032
									133.622	1.92796	133.495	0.31408	134.459	-1.03701	135.495	-0.93994
									133.982	1.926	133.856	0.3132	134.82	-1.037	135.856	-0.93943
									134.342	1.92477	134.216	0.31292	135	-1.0368	136.216	-0.9388
									134.703	1.92427	134.577	0.31323	135.18	-1.03647	136.577	-0.93805
									135.063	1.92448	134.937	0.31414	135.541	-1.03541	136.937	-0.93717
									135.423	1.92543	135.297	0.31564	135.901	-1.03383	137.297	-0.93616
									135.784	1.92709	135.658	0.31774	136.261	-1.03172	137.658	-0.93504
									136.144	1.92948	136.018	0.32043	136.622	-1.02909	138.018	-0.93378
									136.505	1.93258	136.378	0.32371	136.982	-1.02594	138.378	-0.93241
									136.865	1.93641	136.739	0.32758	137.342	-1.02227	138.739	-0.93091
									137.225	1.94095	137.099	0.33204	137.703	-1.01808	139.099	-0.92929
									137.586	1.94621	137.459	0.33709	138.063	-1.01338	139.459	-0.92754
									137.946	1.95218	137.82	0.34271	138.423	-1.00816	139.82	-0.92567
									138.306	1.95886	138	0.34574	138.784	-1.00244	140	-0.92469
									138.667	1.96624	138.18	0.34892	139.144	-0.9962	140.18	-0.92368
									139.027	1.97432	138.541	0.3557	139.505	-0.98947	140.541	-0.92156
									139.387	1.9831	138.901	0.36305	139.865	-0.98223	140.901	-0.91933
									139.748	1.99257	139.261	0.37097	140.225	-0.97449	141.261	-0.91696
									140.108	2.00272	139.622	0.37945	140.586	-0.96627	141.622	-0.91448
									140.468	2.01355	139.982	0.38849	140.946	-0.95755	141.982	-0.91187
									140.829	2.02505	140.342	0.39809	141.306	-0.94835	142.342	-0.90914
									141.189	2.03722	140.703	0.40823	141.667	-0.93867	142.703	-0.90629
									141.55	2.05005	141.063	0.41891	142.027	-0.92852	143.063	-0.90331
									141.91	2.06353	141.423	0.43013	142.387	-0.9179	143.423	-0.90021
									142	2.067	141.784	0.44187	142.748	-0.90681	143.784	-0.89699
									142.27	2.07765	142.144	0.45414	143.108	-0.89527	144.144	-0.89365
									142.631	2.09242	142.505	0.46693	143.468	-0.88328	144.505	-0.89019
									142.991	2.1078	142.865	0.48022	143.829	-0.87084	144.865	-0.8866
									143.351	2.12381	143.225	0.49402	144.189	-0.85796	145.225	-0.88289
									143.712	2.14043	143.586	0.50831	144.55	-0.84466	145.586	-0.87907
									144.072	2.15765	143.946	0.52308	144.91	-0.83092	145.946	-0.87512
									144.432	2.17545	144.306	0.53833	145	-0.82742	146.306	-0.87105
									144.793	2.19384	144.667	0.55405	145.27	-0.81677	146.667	-0.86686
									145.153	2.2128	145.027	0.57023	145.631	-0.80221	147.027	-0.86255
									145.514	2.23232	145.387	0.58686	145.991	-0.78724	147.387	-0.85812
									145.874	2.25238	145.748	0.60393	146.351	-0.77188	147.748	-0.85357
									146.234	2.27298	146.108	0.62143	146.712	-0.75613	148.108	-0.8489
									146.595	2.29411	146.468	0.63936	147.072	-0.74	148.468	-0.84411
									146.955	2.31574	146.829	0.65769	147.432	-0.7235	148.829	-0.8392
									147.315	2.33788	147.189	0.67643	147.793	-0.70663	149.189	-0.83417
									147.676	2.36051	147.55	0.69555	148.153	-0.68942	149.55	-0.82903
									148.036	2.38361	147.91	0.71506	148.514	-0.67185	149.91	-0.82377
									148.396	2.40717	148	0.72	148.874	-0.65395	150	-0.82243
									148.757	2.43118	148.27	0.73494	149.234	-0.63572	150.27	-0.81839
									149.117	2.45563	148.631	0.75517	149.595	-0.61718	150.631	-0.81289
									149.477	2.4805	148.991	0.77575	149.955	-0.59832	150.991	-0.80728
									149.838	2.50577	149.351	0.79667	150.315	-0.57917	151.351	-0.80155
									150.198	2.53144	149.712	0.81791	150.676	-0.55972	151.712	-0.7957
									150.559	2.55748	150.072	0.83946	151.036	-0.54	152.072	-0.78974
									150.919	2.58389	150.432	0.86131	151.396	-0.52001	152.432	-0.78366
									151.279	2.61065	150.793	0.88344	151.757	-0.49975	152.793	-0.77747
									151.64	2.63774	151.153	0.90586	152.117	-0.47925	153.153	-0.77116
									152	2.66514	151.514	0.92853	152.477	-0.45851	153.514	-0.76474
									152.36	2.69285	151.874	0.95146	152.838	-0.43753	153.874	-0.75821
									152.721	2.72085	152.234	0.97462	153.198	-0.41634	154.234	-0.75156
									153.081	2.74912	152.595	0.99801	153.559	-0.39495	154.595	-0.7448
									153.441	2.77764	152.955	1.0216	153.919	-0.37335	154.955	-0.73793
									153.802	2.80641	153.315	1.0454	154.279	-0.35157	155.315	-0.73095
									154.162	2.83539	153.676	1.06938	154.64	-0.32961	155.676	-0.72385
									154.523	2.86459	154.036	1.09354	155	-0.30749	156.036	-0.71665
									154.883	2.89397	154.396	1.11785	155.36	-0.28521	156.396	-0.70934
									155.243	2.92353	154.757	1.14231	155.721	-0.26279	156.757	-0.70191
									155.604	2.95325	155.117	1.1669	156.081	-0.24024	157.117	-0.69438
									155.964	2.98311	155.477	1.19161	156.441	-0.21757	157.477	-0.68674
									156.324	3.01309	155.838	1.21643	156.802	-0.19479	157.838	-0.679
									156.685	3.04318	156.198	1.24133	157.162	-0.1719	158.198	-0.67115
									157.045	3.07336	156.559	1.26631	157.523	-0.14894	158.559	-0.66319
									157.405	3.10362	156.919	1.29136	157.883	-0.12589	158.919	-0.65512
									157.766	3.13393	158	1.36675	158.243	-0.10278	159.279	-0.64696
									159.568	3.28579	159.441	1.46734	158.604	-0.07962	159.64	-0.63868
									159.928	3.3161	159.802	1.49241	158.964	-0.05641	160	-0.63031
									160.288	3.34636	160.162	1.51743	159.324	-0.03317	160.36	-0.62183
									160.649	3.37653	160.523	1.54237	160.766	0.05989	160.721	-0.61326
									161.009	3.40662	160.883	1.56722	161.126	0.08312	161.081	-0.60458
									161.369	3.43659	161.243	1.59198	161.486	0.10632	161.441	-0.5958
									161.73	3.46645	161.604	1.61663	161.847	0.12947	161.802	-0.58693
									162	3.48874	161.964	1.64115	162.207	0.15257	162.162	-0.57795
									162.09	3.49616	162.324	1.66553	162.568	0.1756	162.523	-0.56888
									162.45	3.52571	162.685	1.68977	162.928	0.19855	162.883	-0.55971
									162.811	3.5551	163.045	1.71384	163.288	0.22142	163.243	-0.55045
									163.171	3.58429	163.405	1.73774	163.649	0.24419	163.604	-0.54109
									163.532	3.61328	163.766	1.76145	164.009	0.26685	163.964	-0.53164
									163.892	3.64205	164.126	1.78495	164.369	0.28939	164.324	-0.5221
									164.252	3.67059	164.486	1.80825	164.73	0.3118	164.685	-0.51247
									164.613	3.69887	164.847	1.83132	165	0.32852	165.045	-0.50275
									164.973	3.7269	165.207	1.85416	165.09	0.33408	165.405	-0.49294
									165.333	3.75464	165.568	1.87674	165.45	0.3562	165.766	-0.48304
									165.694	3.78208	165.928	1.89907	165.811	0.37817	166.126	-0.47305
									166.054	3.80922	166.288	1.92113	166.171	0.39996	166.486	-0.46298
									166.414	3.83604	166.649	1.9429	166.532	0.42158	166.847	-0.45282
									166.775	3.86252	167.009	1.96438	166.892	0.44301	167.207	-0.44258
									167.135	3.88865	167.369	1.98556	167.252	0.46425	167.568	-0.43226
									167.495	3.91441	167.73	2.00643	167.613	0.48528	167.928	-0.42186
									167.856	3.9398	168	2.02186	167.973	0.50609	168.288	-0.41137
									168.216	3.9648	168.09	2.02696	168.333	0.52669	168.649	-0.40081
									168.577	3.9894	168.45	2.04717	168.694	0.54705	169.009	-0.39017
									168.937	4.01358	168.811	2.06703	169.054	0.56717	169.369	-0.37946
									169.297	4.03733	169.171	2.08653	169.414	0.58704	169.73	-0.36867
									169.658	4.06065	169.532	2.10567	169.775	0.60665	170	-0.36053
									170.018	4.08351	169.892	2.12444	170.135	0.626	170.09	-0.35781
									170.378	4.10591	170.252	2.14283	170.495	0.64508	170.45	-0.34688
									170.739	4.12784	170.613	2.16083	170.856	0.66387	170.811	-0.33588
									171.099	4.14929	170.973	2.17842	171.216	0.68238	171.171	-0.3248
									171.459	4.17024	171.333	2.19561	171.577	0.7006	171.532	-0.31366
									171.82	4.19069	171.694	2.21239	171.937	0.71851	171.892	-0.30246
									172	4.20072	172.054	2.22874	172.297	0.73612	172.252	-0.29119
									172.18	4.21062	172.414	2.24466	172.658	0.75341	172.613	-0.27986
									172.541	4.23003	172.775	2.26015	173.018	0.77038	172.973	-0.26846
									172.901	4.24891	173.135	2.27519	173.378	0.78703	173.333	-0.25701
									173.261	4.26725	173.495	2.28978	173.739	0.80334	173.694	-0.2455
									173.622	4.28504	173.856	2.30392	174.099	0.81931	174.054	-0.23393
									173.982	4.30228	174.216	2.31759	174.459	0.83494	174.414	-0.22231
									174.342	4.31895	174.577	2.3308	174.82	0.85022	174.775	-0.21063
									174.703	4.33505	174.937	2.34353	175	0.85773	175.135	-0.1989
									175.063	4.35057	175.297	2.35578	175.18	0.86515	175.495	-0.18712
									175.423	4.3655	175.658	2.36755	175.541	0.87972	175.856	-0.17529
									175.784	4.37985	176.018	2.37884	175.901	0.89392	176.216	-0.16342
									176.144	4.39359	176.378	2.38963	176.261	0.90776	176.577	-0.1515
									176.505	4.40674	176.739	2.39993	176.622	0.92123	176.937	-0.13954
									176.865	4.41928	177.099	2.40973	176.982	0.93432	177.297	-0.12754
									177.225	4.43121	177.459	2.41903	177.342	0.94704	177.658	-0.1155
									177.586	4.44252	177.82	2.42782	177.703	0.95937	178.018	-0.10342
									177.946	4.45321	178	2.43203	178.063	0.97132	178.378	-0.09131
									178.306	4.46329	178.18	2.43611	178.423	0.98288	178.739	-0.07916
									178.667	4.47273	178.541	2.44389	178.784	0.99405	179.099	-0.06698
									179.027	4.48155	178.901	2.45116	179.144	1.00483	179.459	-0.05477
									179.387	4.48974	179.261	2.45792	179.505	1.01521	179.82	-0.04253
									179.748	4.49729	179.622	2.46416	179.865	1.0252	180	-0.0364
									180.108	4.50421	179.982	2.46989	180.225	1.0348
											180.342	2.4751

## Sheet: Figure 4c
Measured data																					Fitted data
ϕ -2p/9				ϕ -p/9				ϕ 0				ϕ p/9				ϕ 2p/9					ϕ -2p/9		ϕ -p/9		ϕ 0		ϕ p/9		ϕ 2p/9
port 1	x-error	port 2	y-error	port 1	x-error	port 2	y-error	port 1	x-error	port 2	y-error	port 1	x-error	port 2	y-error	port 1	x-error	port 2	y-error		port 1	port 2	port 1	port 2	port 1	port 2	port 1	port 2	port 1	port 2
36.3	6.16224	24.1	2.75772	28.15	4.03051	45.3	2.4	27.7	5.23259	-29.5	1.6	-49.55	1.62635	-58.9	0	-38.9	0.28284	-31.05	0.6364		52.5763	40.6296	51.4572	21.9956	29.8772	-31.4465	-44.167	-58.3687	-39.2204	-30.4566
29.8	5.23259	11.7	3.67696	-4.85	3.88909	4.95	1.20208	38.7	6.6468	-15.5	0.28284	-14.5	7.49533	-36.5	2.40416	-39.4	4.6669	-37.05	0.35355		52.1757	41.1851	53.2581	25.6729	33.0489	-27.5545	-41.3357	-57.9759	-39.3926	-30.9461
36.1	0.84853	12.05	1.20208	-16.65	5.16188	-28.15	0.21213	44.8	5.37401	3.5	0.84853	18.95	7.2832	-2	3.46482	-33.85	7.14178	-36.85	1.06066		51.6923	41.6228	54.8149	29.2545	35.9691	-23.4529	-38.3801	-57.3244	-39.5275	-31.4414
52.55	8.98026	26.95	2.89914	14.85	3.3234	-19.45	0.35355	45.15	5.44472	22.95	2.47487	-4.75	4.03051	10.5	0.14142	-31.15	3.74767	-31.4	0.28284		51.1298	41.9392	56.1159	32.7132	38.6155	-19.1727	-35.3227	-56.4194	-39.6241	-31.9387
54.1	4.80833	39.4	3.25269	51.4	6.6468	21.5	1.69706	40.1	5.79828	38.95	3.3234	-38.95	3.74767	-15	1.69706	-29.4	4.6669	-29	2.68701		50.4925	42.1321	57.1512	36.0226	40.9681	-14.7466	-32.1867	-55.2676	-39.6818	-32.4341
41.6	4.10122	41.4	0	56.7	4.80833	55.25	2.19203	29	7.63675	49.65	1.76777	-59.05	0.6364	-45.3	1.55563	-34.2	1.9799	-25.25	0.77782		49.7853	42.1999	57.9129	39.1575	43.0088	-10.2083	-28.996	-53.8779	-39.7	-32.924
36.3	6.16224	24.1	2.75772	28.15	4.03051	45.3	2.4	15.35	7.2832	55.1	0.98995	-49.55	1.62635	-58.9	0	-38.9	0.28284	-31.05	0.6364		49.0134	42.1421	58.3951	42.0942	44.7223	-5.59227	-25.7749	-52.2608	-39.6786	-33.4045
								-2.7	5.23259	54.3	0.14142										48.1829	41.9592	58.5943	44.8101	46.0953	-0.9337	-22.5479	-50.4285	-39.6178	-33.8721
								-19.3	2.82843	45.95	1.48492										47.3	41.6526	58.5089	47.2848	47.1176	3.73197	-19.3395	-48.3952	-39.5181	-34.3231
								-31.9	1.41421	33.7	1.9799										46.3714	41.2245	58.1395	49.4993	47.7812	8.36924	-16.1743	-46.1762	-39.3802	-34.7542
								-42.9	1.9799	14.85	2.89914										45.4042	40.6783	57.4891	51.4367	48.0812	12.9428	-13.0762	-43.7884	-39.2051	-35.162
								-50.3	0.84853	-2.35	1.62635										44.4058	40.0181	56.5624	53.0824	48.0153	17.4179	-10.0688	-41.25	-38.9942	-35.5435
								-49.8	2.96985	-19.6	4.6669										43.3838	39.249	55.3666	54.4238	47.584	21.7604	-7.17511	-38.5803	-38.7492	-35.8957
								-45.6	2.96985	-35.55	3.04056										42.3459	38.3767	53.9108	55.4507	46.7905	25.9373	-4.41706	-35.7997	-38.4717	-36.2161
								-35.3	2.26274	-45.7	0.42426										41.3	37.4079	52.206	56.1553	45.6409	29.9168	-1.81566	-32.9293	-38.1641	-36.502
								-20.6	0.42426	-52.05	2.19203										40.2541	36.3501	50.2653	56.5322	44.144	33.6686	0.6093	-29.9909	-37.8286	-36.7514
								-3.8	0.84853	-50.15	2.33345										39.2162	35.2111	48.1033	56.5785	42.3111	37.1642	2.83935	-27.0069	-37.4677	-36.9623
								12.95	2.45	-43.7	0.98995										38.1942	33.9998	45.7366	56.294	40.1562	40.377	4.85753	-24	-37.0843	-37.1332
								27.7	5.23259	-29.5	1.6										37.1958	32.7254	43.1832	55.6807	37.6957	43.2824	6.64848	-20.9931	-36.6812	-37.2627
																					36.2286	31.3974	40.4624	54.7434	34.9482	45.8584	8.19856	-18.0091	-36.2614	-37.3499
																					35.3	30.0261	37.5951	53.4891	31.9349	48.0855	9.49598	-15.0707	-35.8283	-37.3941
																					34.4171	28.6219	34.603	51.9275	28.6784	49.9466	10.5309	-12.2003	-35.3851	-37.395
																					33.5866	27.1954	31.5088	50.0703	25.2037	51.4275	11.2953	-9.41967	-34.9351	-37.3525
																					32.8147	25.7576	28.3363	47.9318	21.5372	52.517	11.7836	-6.75	-34.4819	-37.267
																					32.1075	24.3193	25.1094	45.5282	17.7068	53.2069	11.9919	-4.21161	-34.0287	-37.1392
																					31.4702	22.8915	21.8527	42.8778	13.7416	53.4918	11.9186	-1.82383	-33.5792	-36.9699
																					30.9077	21.4851	18.5911	40.0008	9.67185	53.3697	11.5645	0.39518	-33.1366	-36.7606
																					30.4243	20.1108	15.3493	36.919	5.52848	52.8413	10.932	2.42853	-32.7045	-36.5127
																					30.0237	18.779	12.1521	33.656	1.34303	51.9108	10.026	4.26075	-32.2859	-36.2282
																					29.7089	17.4999	9.02375	30.2365	-2.85264	50.5852	8.85351	5.87788	-31.8843	-35.9092
																					29.4823	16.2832	5.98805	26.6866	-7.02659	48.8747	7.42335	7.26762	-31.5025	-35.5582
																					29.3457	15.1382	3.06812	23.0333	-11.1471	46.7921	5.74643	8.4194	-31.1436	-35.1778
																					29.3	14.0735	0.28619	19.3044	-15.1827	44.3535	3.8355	9.32444	-30.8102	-34.771
																					29.3457	13.0974	-2.33658	15.5282	-19.1028	41.5773	1.70513	9.97587	-30.5049	-34.3408
																					29.4823	12.2171	-4.78022	11.7336	-22.8775	38.4847	-0.62849	10.3687	-30.23	-33.8905
																					29.7089	11.4395	-7.02614	7.94943	-26.4781	35.0992	-3.14759	10.5	-29.9876	-33.4235
																					30.0237	10.7704	-9.05724	4.20442	-29.8772	31.4465	-5.833	10.3687	-29.7796	-32.9434
																					30.4243	10.2149	-10.8581	0.52712	-33.0489	27.5545	-8.66428	9.97587	-29.6074	-32.4539
																					30.9077	9.77723	-12.4149	-3.0545	-35.9691	23.4529	-11.6199	9.32444	-29.4725	-31.9586
																					31.4702	9.46077	-13.7159	-6.51317	-38.6155	19.1727	-14.6773	8.4194	-29.3759	-31.4613
																					32.1075	9.26791	-14.7512	-9.82258	-40.9681	14.7466	-17.8133	7.26762	-29.3182	-30.9659
																					32.8147	9.2001	-15.5129	-12.9575	-43.0088	10.2083	-21.004	5.87788	-29.3	-30.476
																					33.5866	9.25787	-15.9951	-15.8942	-44.7223	5.59227	-24.2251	4.26075	-29.3214	-29.9955
																					34.4171	9.44077	-16.1943	-18.6101	-46.0953	0.9337	-27.4521	2.42853	-29.3822	-29.5279
																					35.3	9.74741	-16.1089	-21.0848	-47.1176	-3.73197	-30.6605	0.39518	-29.4819	-29.0769
																					36.2286	10.1755	-15.7395	-23.2993	-47.7812	-8.36924	-33.8257	-1.82383	-29.6198	-28.6458
																					37.1958	10.7217	-15.0891	-25.2367	-48.0812	-12.9428	-36.9238	-4.21161	-29.7949	-28.238
																					38.1942	11.3819	-14.1624	-26.8824	-48.0153	-17.4179	-39.9312	-6.75	-30.0058	-27.8565
																					39.2162	12.151	-12.9666	-28.2238	-47.584	-21.7604	-42.8249	-9.41967	-30.2508	-27.5042
																					40.2541	13.0233	-11.5108	-29.2507	-46.7905	-25.9373	-45.5829	-12.2003	-30.5283	-27.1839
																					41.3	13.9921	-9.80601	-29.9553	-45.6409	-29.9168	-48.1843	-15.0707	-30.8359	-26.898
																					42.3459	15.05	-7.86526	-30.3322	-44.144	-33.6686	-50.6093	-18.0091	-31.1714	-26.6486
																					43.3838	16.1889	-5.70331	-30.3785	-42.3111	-37.1642	-52.8394	-20.9931	-31.5323	-26.4377
																					44.4058	17.4002	-3.33661	-30.094	-40.1562	-40.377	-54.8575	-24	-31.9157	-26.2668
																					45.4042	18.6746	-0.78317	-29.4807	-37.6957	-43.2824	-56.6485	-27.0069	-32.3188	-26.1373
																					46.3714	20.0026	1.93758	-28.5434	-34.9482	-45.8584	-58.1986	-29.9909	-32.7386	-26.0501
																					47.3	21.3739	4.80492	-27.2891	-31.9349	-48.0855	-59.496	-32.9293	-33.1717	-26.0059
																					48.1829	22.7781	7.79704	-25.7275	-28.6784	-49.9466	-60.5309	-35.7997	-33.6149	-26.005
																					49.0134	24.2046	10.8912	-23.8703	-25.2037	-51.4275	-61.2953	-38.5803	-34.0649	-26.0475
																					49.7853	25.6424	14.0637	-21.7318	-21.5372	-52.517	-61.7836	-41.25	-34.5181	-26.133
																					50.4925	27.0807	17.2906	-19.3282	-17.7068	-53.2069	-61.9919	-43.7884	-34.9713	-26.2608
																					51.1298	28.5085	20.5473	-16.6778	-13.7416	-53.4918	-61.9186	-46.1762	-35.4208	-26.4301
																					51.6923	29.9149	23.8089	-13.8008	-9.67185	-53.3697	-61.5645	-48.3952	-35.8634	-26.6395
																					52.1757	31.2892	27.0507	-10.719	-5.52848	-52.8413	-60.932	-50.4285	-36.2955	-26.8873
																					52.5763	32.621	30.2479	-7.45596	-1.34303	-51.9108	-60.026	-52.2608	-36.7141	-27.1718
																					52.8911	33.9001	33.3762	-4.03647	2.85264	-50.5852	-58.8535	-53.8779	-37.1157	-27.4908
																					53.1177	35.1168	36.4119	-0.48657	7.02659	-48.8747	-57.4233	-55.2676	-37.4975	-27.8418
																					53.2543	36.2618	39.3319	3.16674	11.1471	-46.7921	-55.7464	-56.4194	-37.8564	-28.2222
																					53.3	37.3265	42.1138	6.89564	15.1827	-44.3535	-53.8355	-57.3244	-38.1898	-28.629
																					53.2543	38.3026	44.7366	10.6718	19.1028	-41.5773	-51.7051	-57.9759	-38.4951	-29.0592
																					53.1177	39.1829	47.1802	14.4664	22.8775	-38.4847	-49.3715	-58.3687	-38.77	-29.5095
																					52.8911	39.9605	49.4261	18.2506	26.4781	-35.0992	-46.8524	-58.5	-39.0124	-29.9765
																					52.5763	40.6296	51.4572	21.9956	29.8772	-31.4465	-44.167	-58.3687	-39.2204	-30.4566

## Sheet: Figure 4d
Measured data
	θ=0		θ=60		θ=90		θ=120		θ=180
ϕ	port 3	y-error	port 3	y-error	port 3	y-error	port 3	y-error	port 3	y-error
0.17453	31.075	1.225	30.4	1.2	31.35	0.25	32.275	0.725	30.975	0.975
0.5236	26.25	1.75	26.275	1.575	26.825	0.9	26.775	1.3	26.675	1.675
0.87266	18.7	0.9	18.2	2.1	19.05	1.7	18.375	2.075	19.075	2.325
1.22173	9.125	2.375	8.325	1.625	9.475	1	8.9	0.7	8.675	0.925
1.5708	-1.06	1.54	-1.2	1.1	-0.68	1.72	-0.24	1.16	-0.94	0.84
1.91986	-9.05	3.6	-9.85	1.65	-9.55	2.45	-8.575	2.8	-9.225	2.325
2.26893	-15.25	2.55	-16.025	2.5	-16.125	2.9	-14.275	2.575	-15.775	2.275
2.61799	-19.325	2.9	-20.525	1.9	-20.175	2	-18.225	2.125	-20.025	1.625
2.96706	-22.225	1.9	-22.45	2	-22	1.6	-20.925	1.975	-23	1.2
